# Supplementary material for: Effects of Origanum majorana on Breast Cancer Cells: An Alternative to Chemotherapy?
Source: Metabolites. 2023 Oct 16;13(10):1083. doi: 10.3390/metabo13101083 (PMC10608860; doi:10.3390/metabo13101083)
Supplement: Supplementary file 1 [file metabolites-13-01083-s001.zip]

Archive with 1 entries (1 files):
- metabolites-2630009-supplementary.xlsx
