# Supplementary material for: Effects of Origanum majorana on Breast Cancer Cells: An Alternative to Chemotherapy?
Source: Metabolites. 2023 Oct 16;13(10):1083. doi: 10.3390/metabo13101083 (PMC10608860; doi:10.3390/metabo13101083)
Supplement: Supplementary file 1 [file metabolites-13-01083-s001.zip › metabolites-2630009-supplementary.xlsx]

## Sheet: PMM1
TTEST of MCF-7 Control to Marjoram, Control to Doxorubicin, and Marjoram to Doxorubicin Comparison of PAIRS to different compounds				The highlighted average in a pair denotes the higher absorbance in that pair. TTEST was run using an alpha of 0.05.						Significant p values are highlighted			MCF-7 Control to Doxorubicin			The highlighted average in a pair denotes the higher absorbance in that pair. TTEST was run using an alpha of 0.05.						Significant p values are highlighted			Marjoram to Doxorubicin			The highlighted average in a pair denotes the higher absorbance in that pair. TTEST was run using an alpha of 0.05.						Significant p values are highlighted
PMM-1												PMM-1												PMM-1												PMM-1
blood sample date (mm/dd/yyyy)	MCF-7 C	MCF-7 C	MCF-7 C	MCF-7 C	MCF-7 C	MCF-7 M	MCF-7 M	MCF-7 M	MCF-7 M	MCF-7 M	alpha-0.05	blood sample date (mm/dd/yyyy)	MCF-7 C	MCF-7 C	MCF-7 C	MCF-7 C	MCF-7 C	MCF-7 D	MCF-7 D	MCF-7 D	MCF-7 D	MCF-7 D	alpha-0.05	blood sample date (mm/dd/yyyy)	MCF-7 M	MCF-7 M	MCF-7 M	MCF-7 M	MCF-7 M	MCF-7 D	MCF-7 D	MCF-7 D	MCF-7 D	MCF-7 D	alpha-0.05	blood sample date (mm/dd/yyyy)		MCF-7 C	MCF-7 C	MCF-7 C	MCF-7 M	MCF-7 M	MCF-7 M	MCF-7 D	MCF-7 D	MCF-7 D
assay date (mm/dd/yyyy)	Plate 1	Plate 2	Plate 3	Average	STDEV	Plate 1	Plate 2	Plate 3	Average	STDEV	TTEST	assay date (mm/dd/yyyy)	Plate 1	Plate 2	Plate 3	Average	STDEV	Plate 1	Plate 2	Plate 3	Average	STDEV	TTEST	assay date (mm/dd/yyyy)	Plate 1	Plate 2	Plate 3	Average	STDEV	Plate 1	Plate 2	Plate 3	Average	STDEV	TTEST	assay date (mm/dd/yyyy)		Plate 1	Plate 2	Plate 3	Plate 1	Plate 2	Plate 3	Plate 1	Plate 2	Plate 3
CMS#												CMS#												CMS#												CMS#
Negative Control	1.57849	3.25724	3.37117	2.73563	1.00373	1.40846	2.08519	1.98443	1.82603	0.365111	0.136078	Negative Control	1.57849	3.25724	3.37117	2.73563	1.00373	0.495246	0.598439	0.929981	0.674556	0.227143	0.0527172	Negative Control	1.40846	2.08519	1.98443	1.82603	0.365111	0.495246	0.598439	0.929981	0.674556	0.227143	0.0217201	Negative Control		1.57849	3.25724	3.37117	1.40846	2.08519	1.98443	0.495246	0.598439	0.929981
Negative Control	4.27428	3.87453	3.98539	4.04474	0.206378	4.96623	5.88273	4.10578	4.98491	0.888622	0.234568	Negative Control	4.27428	3.87453	3.98539	4.04474	0.206378	0.508328	0.69994	1.15872	0.788996	0.334217	0.00701681	Negative Control	4.96623	5.88273	4.10578	4.98491	0.888622	0.508328	0.69994	1.15872	0.788996	0.334217	0.0237596	Negative Control		4.27428	3.87453	3.98539	4.96623	5.88273	4.10578	0.508328	0.69994	1.15872
Negative Control	2.8055	3.06745	2.66035	2.84443	0.206323	4.74819	4.96705	3.40558	4.37361	0.845451	0.05992	Negative Control	2.8055	3.06745	2.66035	2.84443	0.206323	0.536976	0.607635	0.395559	0.51339	0.107987	0.000762238	Negative Control	4.74819	4.96705	3.40558	4.37361	0.845451	0.536976	0.607635	0.395559	0.51339	0.107987	0.0120294	Negative Control		2.8055	3.06745	2.66035	4.74819	4.96705	3.40558	0.536976	0.607635	0.395559
a-Cyclodextrin	3.74133	3.47365	3.31152	3.50883	0.217053	5.62437	5.55551	4.96075	5.38021	0.364892	0.00443386	a-Cyclodextrin	3.74133	3.47365	3.31152	3.50883	0.217053	0.667092	0.507128	0.604667	0.592962	0.0806218	0.00139538	a-Cyclodextrin	5.62437	5.55551	4.96075	5.38021	0.364892	0.667092	0.507128	0.604667	0.592962	0.0806218	0.00205179	a-Cyclodextrin		3.74133	3.47365	3.31152	5.62437	5.55551	4.96075	0.667092	0.507128	0.604667
Dextrin	4.61905	3.95697	4.43289	4.3363	0.341445	4.0706	5.43664	4.60833	4.70519	0.688153	0.597594	Dextrin	4.61905	3.95697	4.43289	4.3363	0.341445	1.05563	0.267811	0.921924	0.748455	0.421584	0.00021706	Dextrin	4.0706	5.43664	4.60833	4.70519	0.688153	1.05563	0.267811	0.921924	0.748455	0.421584	0.0248986	Dextrin		4.61905	3.95697	4.43289	4.0706	5.43664	4.60833	1.05563	0.267811	0.921924
Glycogen	4.05363	3.54352	3.61986	3.73901	0.275134	5.00448	5.10226	5.18431	5.09702	0.0900297	0.0217443	Glycogen	4.05363	3.54352	3.61986	3.73901	0.275134	1.28433	0.375915	0.70167	0.787305	0.460221	0.00154606	Glycogen	5.00448	5.10226	5.18431	5.09702	0.0900297	1.28433	0.375915	0.70167	0.787305	0.460221	0.00490852	Glycogen		4.05363	3.54352	3.61986	5.00448	5.10226	5.18431	1.28433	0.375915	0.70167
Maltitol	3.47628	3.27351	3.77659	3.50879	0.253112	6.46283	6.6915	5.31187	6.1554	0.739412	0.0433096	Maltitol	3.47628	3.27351	3.77659	3.50879	0.253112	1.79277	0.677496	1.42906	1.29977	0.568765	0.0148646	Maltitol	6.46283	6.6915	5.31187	6.1554	0.739412	1.79277	0.677496	1.42906	1.29977	0.568765	0.0160251	Maltitol		3.47628	3.27351	3.77659	6.46283	6.6915	5.31187	1.79277	0.677496	1.42906
Maltotriose	3.56999	2.69728	3.72007	3.32911	0.552304	3.33568	3.52296	3.55886	3.4725	0.11984	0.715606	Maltotriose	3.56999	2.69728	3.72007	3.32911	0.552304	0.426771	0.475131	0.405397	0.435767	0.0357268	0.0134692	Maltotriose	3.33568	3.52296	3.55886	3.4725	0.11984	0.426771	0.475131	0.405397	0.435767	0.0357268	0.00054333	Maltotriose		3.56999	2.69728	3.72007	3.33568	3.52296	3.55886	0.426771	0.475131	0.405397
Maltose	3.75283	3.70648	4.37168	3.94367	0.371398	4.97839	5.38381	5.32196	5.22805	0.218417	0.0261643	Maltose	3.75283	3.70648	4.37168	3.94367	0.371398	0.491193	0.355372	0.474276	0.440281	0.0740176	0.00320123	Maltose	4.97839	5.38381	5.32196	5.22805	0.218417	0.491193	0.355372	0.474276	0.440281	0.0740176	0.0011023	Maltose		3.75283	3.70648	4.37168	4.97839	5.38381	5.32196	0.491193	0.355372	0.474276
D-Trehalose	3.69068	3.67974	2.59411	3.32151	0.629972	4.7294	4.48344	4.31546	4.50943	0.208195	0.0497038	D-Trehalose	3.69068	3.67974	2.59411	3.32151	0.629972	0.950312	0.497149	0.867771	0.771744	0.241361	0.0274101	D-Trehalose	4.7294	4.48344	4.31546	4.50943	0.208195	0.950312	0.497149	0.867771	0.771744	0.241361	0.00175644	D-Trehalose		3.69068	3.67974	2.59411	4.7294	4.48344	4.31546	0.950312	0.497149	0.867771
D-Cellobiose	5.20351	5.20144	5.9252	5.44338	0.417269	5.50356	4.17193	4.33368	4.66972	0.726638	0.301738	D-Cellobiose	5.20351	5.20144	5.9252	5.44338	0.417269	0.504733	0.384762	0.291491	0.393662	0.106899	0.00337191	D-Cellobiose	5.50356	4.17193	4.33368	4.66972	0.726638	0.504733	0.384762	0.291491	0.393662	0.106899	0.00735687	D-Cellobiose		5.20351	5.20144	5.9252	5.50356	4.17193	4.33368	0.504733	0.384762	0.291491
Gentiobiose	4.8199	3.50095	6.13885	4.8199	1.31895	5.01082	4.50539	1.94581	3.82067	1.64323	0.598991	Gentiobiose	4.8199	3.50095	6.13885	4.8199	1.31895	0.464681	0.308692	0.498644	0.424005	0.101298	0.0249015	Gentiobiose	5.01082	4.50539	1.94581	3.82067	1.64323	0.464681	0.308692	0.498644	0.424005	0.101298	0.0741024	Gentiobiose		4.8199	3.50095	6.13885	5.01082	4.50539	1.94581	0.464681	0.308692	0.498644
D-Glucose-6-Phosphate	0.384367	6.51555	6.15361	4.35117	3.44012	3.46484	3.95932	3.42105	3.61507	0.298929	0.73694	D-Glucose-6-Phosphate	0.384367	6.51555	6.15361	4.35117	3.44012	1.04679	1.28321	2.15936	1.49646	0.586139	0.252631	D-Glucose-6-Phosphate	3.46484	3.95932	3.42105	3.61507	0.298929	1.04679	1.28321	2.15936	1.49646	0.586139	0.039647	D-Glucose-6-Phosphate		0.384367	6.51555	6.15361	3.46484	3.95932	3.42105	1.04679	1.28321	2.15936
D-Glucose-1-Phosphate	5.49627	4.97743	4.97843	5.15071	0.299262	6.05624	5.62901	5.22056	5.63527	0.417874	0.0597421	D-Glucose-1-Phosphate	5.49627	4.97743	4.97843	5.15071	0.299262	0.610402	0.571631	1.26869	0.816909	0.391737	0.00614929	D-Glucose-1-Phosphate	6.05624	5.62901	5.22056	5.63527	0.417874	0.610402	0.571631	1.26869	0.816909	0.391737	0.00851645	D-Glucose-1-Phosphate		5.49627	4.97743	4.97843	6.05624	5.62901	5.22056	0.610402	0.571631	1.26869
L-Glucose	5.76944	4.92134	4.72506	5.13861	0.555058	5.855	5.81364	6.03235	5.90033	0.116187	0.167664	L-Glucose	5.76944	4.92134	4.72506	5.13861	0.555058	0.563436	0.319767	0.560188	0.48113	0.139755	0.00417392	L-Glucose	5.855	5.81364	6.03235	5.90033	0.116187	0.563436	0.319767	0.560188	0.48113	0.139755	0.000139994	L-Glucose		5.76944	4.92134	4.72506	5.855	5.81364	6.03235	0.563436	0.319767	0.560188
D-(+)-Glucose	7.19437	6.25921	5.88171	6.4451	0.675785	6.31977	6.00114	5.55363	5.95818	0.384873	0.12975	D-(+)-Glucose	7.19437	6.25921	5.88171	6.4451	0.675785	0.727915	0.59843	1.35163	0.892658	0.402719	0.010076	D-(+)-Glucose	6.31977	6.00114	5.55363	5.95818	0.384873	0.727915	0.59843	1.35163	0.892658	0.402719	0.00730051	D-(+)-Glucose		7.19437	6.25921	5.88171	6.31977	6.00114	5.55363	0.727915	0.59843	1.35163
D-(+)-Glucose	3.24737	3.23717	3.08261	3.18905	0.0923196	5.0655	5.32687	5.23708	5.20982	0.132802	0.00258932	D-(+)-Glucose	3.24737	3.23717	3.08261	3.18905	0.0923196	0.561426	0.788844	1.04983	0.800033	0.244393	0.00632259	D-(+)-Glucose	5.0655	5.32687	5.23708	5.20982	0.132802	0.561426	0.788844	1.04983	0.800033	0.244393	0.00064098	D-(+)-Glucose		3.24737	3.23717	3.08261	5.0655	5.32687	5.23708	0.561426	0.788844	1.04983
D-(+)-Glucose	5.44675	5.29739	5.0146	5.25291	0.21948	5.68081	5.66765	5.88247	5.74364	0.120408	0.12568	D-(+)-Glucose	5.44675	5.29739	5.0146	5.25291	0.21948	0.676675	0.950297	0.768268	0.798413	0.139279	0.00129484	D-(+)-Glucose	5.68081	5.66765	5.88247	5.74364	0.120408	0.676675	0.950297	0.768268	0.798413	0.139279	0.000571622	D-(+)-Glucose		5.44675	5.29739	5.0146	5.68081	5.66765	5.88247	0.676675	0.950297	0.768268
3-Methyl Glucose	4.11302	4.05	3.93722	4.03341	0.0890649	3.96782	4.25773	4.16491	4.13016	0.148047	0.508179	3-Methyl Glucose	4.11302	4.05	3.93722	4.03341	0.0890649	0.450883	0.929129	1.15441	0.844806	0.359262	0.00638851	3-Methyl Glucose	3.96782	4.25773	4.16491	4.13016	0.148047	0.450883	0.929129	1.15441	0.844806	0.359262	0.00201739	3-Methyl Glucose		4.11302	4.05	3.93722	3.96782	4.25773	4.16491	0.450883	0.929129	1.15441
a-Methyl-D-Glucoside	3.64174	3.60394	3.83734	3.69434	0.125274	5.74143	5.58977	5.86189	5.73103	0.136359	0.000269228	a-Methyl-D-Glucoside	3.64174	3.60394	3.83734	3.69434	0.125274	0.689862	0.868305	1.10959	0.889252	0.210646	0.000684553	a-Methyl-D-Glucoside	5.74143	5.58977	5.86189	5.73103	0.136359	0.689862	0.868305	1.10959	0.889252	0.210646	0.000472397	a-Methyl-D-Glucoside		3.64174	3.60394	3.83734	5.74143	5.58977	5.86189	0.689862	0.868305	1.10959
b-Methyl-D-Glucoside	4.24174	3.88433	3.96653	4.03086	0.187187	6.75062	5.53092	6.90191	6.39449	0.751685	0.0247688	b-Methyl-D-Glucoside	4.24174	3.88433	3.96653	4.03086	0.187187	0.490494	0.315537	0.543115	0.449715	0.119143	0.000700589	b-Methyl-D-Glucoside	6.75062	5.53092	6.90191	6.39449	0.751685	0.490494	0.315537	0.543115	0.449715	0.119143	0.00376503	b-Methyl-D-Glucoside		4.24174	3.88433	3.96653	6.75062	5.53092	6.90191	0.490494	0.315537	0.543115
Salicin	3.53869	3.53069	3.74936	3.60625	0.124003	4.29698	3.802	4.38974	4.16291	0.315978	0.0629481	Salicin	3.53869	3.53069	3.74936	3.60625	0.124003	1.09685	1.06406	0.913179	1.0247	0.0979594	0.00243099	Salicin	4.29698	3.802	4.38974	4.16291	0.315978	1.09685	1.06406	0.913179	1.0247	0.0979594	0.00468071	Salicin		3.53869	3.53069	3.74936	4.29698	3.802	4.38974	1.09685	1.06406	0.913179
D-Sorbitol	3.99591	3.30031	3.32497	3.5404	0.394683	3.99837	4.34008	4.6684	4.33562	0.33504	0.189219	D-Sorbitol	3.99591	3.30031	3.32497	3.5404	0.394683	0.557009	0.696521	0.583321	0.612284	0.0741287	0.00770251	D-Sorbitol	3.99837	4.34008	4.6684	4.33562	0.33504	0.557009	0.696521	0.583321	0.612284	0.0741287	0.00259551	D-Sorbitol		3.99591	3.30031	3.32497	3.99837	4.34008	4.6684	0.557009	0.696521	0.583321
N-Acetyl-D-Glucosamine	4.89697	5.29952	4.96118	5.05256	0.216274	6.73958	2.93139	8.30156	5.99085	2.76227	0.63806	N-Acetyl-D-Glucosamine	4.89697	5.29952	4.96118	5.05256	0.216274	0.56439	0.527338	0.534014	0.541914	0.0197489	0.000875996	N-Acetyl-D-Glucosamine	6.73958	2.93139	8.30156	5.99085	2.76227	0.56439	0.527338	0.534014	0.541914	0.0197489	0.0756432	N-Acetyl-D-Glucosamine		4.89697	5.29952	4.96118	6.73958	2.93139	8.30156	0.56439	0.527338	0.534014
D-Glucosaminic Acid	3.31727	4.26978	4.21673	3.93459	0.535274	5.1824	4.98843	5.33089	5.16724	0.171733	0.0670078	D-Glucosaminic Acid	3.31727	4.26978	4.21673	3.93459	0.535274	4.27632	2.17193	4.74269	3.73031	1.3696	0.850448	D-Glucosaminic Acid	5.1824	4.98843	5.33089	5.16724	0.171733	4.27632	2.17193	4.74269	3.73031	1.3696	0.174944	D-Glucosaminic Acid		3.31727	4.26978	4.21673	5.1824	4.98843	5.33089	4.27632	2.17193	4.74269
D-Glucuronic Acid	5.42759	5.52389	6.60597	5.85248	0.654315	3.90987	3.87951	3.59376	3.79438	0.174402	0.050023	D-Glucuronic Acid	5.42759	5.52389	6.60597	5.85248	0.654315	0.50813	0.441002	0.515934	0.488355	0.0411947	0.00462343	D-Glucuronic Acid	3.90987	3.87951	3.59376	3.79438	0.174402	0.50813	0.441002	0.515934	0.488355	0.0411947	0.00119924	D-Glucuronic Acid		5.42759	5.52389	6.60597	3.90987	3.87951	3.59376	0.50813	0.441002	0.515934
Chondroitin Sulfate C	2.63929	2.17914	2.10703	2.30849	0.288746	3.58122	3.81067	3.6193	3.6704	0.122965	0.0235541	Chondroitin Sulfate C	2.63929	2.17914	2.10703	2.30849	0.288746	0.735167	0.590781	0.56171	0.629219	0.0928978	0.00450655	Chondroitin Sulfate C	3.58122	3.81067	3.6193	3.6704	0.122965	0.735167	0.590781	0.56171	0.629219	0.0928978	0.0012641	Chondroitin Sulfate C		2.63929	2.17914	2.10703	3.58122	3.81067	3.6193	0.735167	0.590781	0.56171
Mannan	3.48776	3.16779	2.784	3.14652	0.352366	10.0733	10.5039	10.0463	10.2078	0.256802	0.00114224	Mannan	3.48776	3.16779	2.784	3.14652	0.352366	0.675004	0.549572	0.595989	0.606855	0.063418	0.00524065	Mannan	10.0733	10.5039	10.0463	10.2078	0.256802	0.675004	0.549572	0.595989	0.606855	0.063418	0.000340997	Mannan		3.48776	3.16779	2.784	10.0733	10.5039	10.0463	0.675004	0.549572	0.595989
D-Mannose	3.37021	3.01536	3.1444	3.17666	0.179612	4.39632	4.40766	4.60452	4.4695	0.11707	0.0106971	D-Mannose	3.37021	3.01536	3.1444	3.17666	0.179612	0.82406	0.960806	0.39027	0.725045	0.297877	0.00708135	D-Mannose	4.39632	4.40766	4.60452	4.4695	0.11707	0.82406	0.960806	0.39027	0.725045	0.297877	0.00400463	D-Mannose		3.37021	3.01536	3.1444	4.39632	4.40766	4.60452	0.82406	0.960806	0.39027
a-Methyl-D-Mannoside	2.01054	1.90708	1.77367	1.8971	0.118747	3.79357	4.22935	3.89621	3.97304	0.227823	0.00569942	a-Methyl-D-Mannoside	2.01054	1.90708	1.77367	1.8971	0.118747	1.10413	0.909248	0.965197	0.992859	0.100343	0.00363601	a-Methyl-D-Mannoside	3.79357	4.22935	3.89621	3.97304	0.227823	1.10413	0.909248	0.965197	0.992859	0.100343	0.00377841	a-Methyl-D-Mannoside		2.01054	1.90708	1.77367	3.79357	4.22935	3.89621	1.10413	0.909248	0.965197
D-Mannitol	3.97921	3.87636	3.35768	3.73775	0.333144	5.21515	5.61531	5.43431	5.42159	0.200386	0.0203988	D-Mannitol	3.97921	3.87636	3.35768	3.73775	0.333144	0.456236	0.535131	0.3707	0.454022	0.0822378	0.00228904	D-Mannitol	5.21515	5.61531	5.43431	5.42159	0.200386	0.456236	0.535131	0.3707	0.454022	0.0822378	0.000441708	D-Mannitol		3.97921	3.87636	3.35768	5.21515	5.61531	5.43431	0.456236	0.535131	0.3707
N-Acetyl-D-Mannosamine	3.36255	3.5926	2.92465	3.29327	0.339322	5.86313	6.142	5.23907	5.74806	0.462334	0.000849467	N-Acetyl-D-Mannosamine	3.36255	3.5926	2.92465	3.29327	0.339322	0.975078	0.811919	0.979242	0.92208	0.0954246	0.0101943	N-Acetyl-D-Mannosamine	5.86313	6.142	5.23907	5.74806	0.462334	0.975078	0.811919	0.979242	0.92208	0.0954246	0.0041143	N-Acetyl-D-Mannosamine		3.36255	3.5926	2.92465	5.86313	6.142	5.23907	0.975078	0.811919	0.979242
D-Melezitose	1.75138	1.78341	1.82356	1.78612	0.0361649	3.68098	3.92834	3.76551	3.79161	0.125731	0.00120954	D-Melezitose	1.75138	1.78341	1.82356	1.78612	0.0361649	0.879899	0.832646	0.975451	0.895999	0.0727508	0.00121567	D-Melezitose	3.68098	3.92834	3.76551	3.79161	0.125731	0.879899	0.832646	0.975451	0.895999	0.0727508	0.00119274	D-Melezitose		1.75138	1.78341	1.82356	3.68098	3.92834	3.76551	0.879899	0.832646	0.975451
Sucrose	2.41847	2.50177	2.36075	2.427	0.0708997	6.72152	4.68442	5.56354	5.6565	1.02173	0.0341127	Sucrose	2.41847	2.50177	2.36075	2.427	0.0708997	0.691847	0.54702	0.458976	0.565947	0.117584	0.00136908	Sucrose	6.72152	4.68442	5.56354	5.6565	1.02173	0.691847	0.54702	0.458976	0.565947	0.117584	0.0113215	Sucrose		2.41847	2.50177	2.36075	6.72152	4.68442	5.56354	0.691847	0.54702	0.458976
Palatinose	6.3251	7.26792	6.54769	6.71357	0.492815	4.52989	5.83149	5.10178	5.15439	0.652393	0.00568308	Palatinose	6.3251	7.26792	6.54769	6.71357	0.492815	0.529394	0.563257	0.418777	0.503809	0.0755616	0.00182287	Palatinose	4.52989	5.83149	5.10178	5.15439	0.652393	0.529394	0.563257	0.418777	0.503809	0.0755616	0.00614746	Palatinose		6.3251	7.26792	6.54769	4.52989	5.83149	5.10178	0.529394	0.563257	0.418777
Turanose	10.7304	12.9678	9.62774	11.1087	1.70187	3.89675	5.39685	4.47579	4.5898	0.756522	0.0118444	Turanose	10.7304	12.9678	9.62774	11.1087	1.70187	0.358453	0.559177	0.617309	0.511646	0.135816	0.00857081	Turanose	3.89675	5.39685	4.47579	4.5898	0.756522	0.358453	0.559177	0.617309	0.511646	0.135816	0.0090606	Turanose		10.7304	12.9678	9.62774	3.89675	5.39685	4.47579	0.358453	0.559177	0.617309
D-Tagatose	5.3809	5.24964	5.16373	5.26476	0.10937	4.2952	4.7687	4.31627	4.46006	0.267501	0.0446022	D-Tagatose	5.3809	5.24964	5.16373	5.26476	0.10937	1.04729	0.364369	0.83918	0.750279	0.350032	0.00168255	D-Tagatose	4.2952	4.7687	4.31627	4.46006	0.267501	1.04729	0.364369	0.83918	0.750279	0.350032	0.00895922	D-Tagatose		5.3809	5.24964	5.16373	4.2952	4.7687	4.31627	1.04729	0.364369	0.83918
L-Sorbose	7.47216	6.64842	6.43456	6.85171	0.54786	7.94792	8.56988	7.83194	8.11658	0.396826	0.0958338	L-Sorbose	7.47216	6.64842	6.43456	6.85171	0.54786	0.829556	0.500019	0.510079	0.613218	0.187422	0.00115437	L-Sorbose	7.94792	8.56988	7.83194	8.11658	0.396826	0.829556	0.500019	0.510079	0.613218	0.187422	0.00148301	L-Sorbose		7.47216	6.64842	6.43456	7.94792	8.56988	7.83194	0.829556	0.500019	0.510079
L-Rhamnose	5.3135	5.04522	4.47034	4.94302	0.430772	4.34968	4.51482	4.15712	4.34054	0.179023	0.0877049	L-Rhamnose	5.3135	5.04522	4.47034	4.94302	0.430772	0.630636	0.526914	0.570438	0.575996	0.0520837	0.00296554	L-Rhamnose	4.34968	4.51482	4.15712	4.34054	0.179023	0.630636	0.526914	0.570438	0.575996	0.0520837	0.000981658	L-Rhamnose		5.3135	5.04522	4.47034	4.34968	4.51482	4.15712	0.630636	0.526914	0.570438
L-Fucose	2.79904	2.6432	2.71756	2.71994	0.0779482	3.96438	4.09326	4.08756	4.0484	0.0728167	0.00404747	L-Fucose	2.79904	2.6432	2.71756	2.71994	0.0779482	0.986083	0.968296	1.06402	1.00613	0.0509138	0.000848791	L-Fucose	3.96438	4.09326	4.08756	4.0484	0.0728167	0.986083	0.968296	1.06402	1.00613	0.0509138	0.000203086	L-Fucose		2.79904	2.6432	2.71756	3.96438	4.09326	4.08756	0.986083	0.968296	1.06402
D-Fucose	2.98837	2.82045	2.48802	2.76561	0.25464	3.94328	3.90316	3.98282	3.94308	0.0398285	0.0186062	D-Fucose	2.98837	2.82045	2.48802	2.76561	0.25464	1.14316	0.930653	1.11502	1.06295	0.11543	0.00929779	D-Fucose	3.94328	3.90316	3.98282	3.94308	0.0398285	1.14316	0.930653	1.11502	1.06295	0.11543	0.00030302	D-Fucose		2.98837	2.82045	2.48802	3.94328	3.90316	3.98282	1.14316	0.930653	1.11502
D-Fructose-6-Phosphate	3.75441	3.49125	3.27246	3.50604	0.241314	6.45407	5.15686	6.40334	6.00475	0.73474	0.0289646	D-Fructose-6-Phosphate	3.75441	3.49125	3.27246	3.50604	0.241314	0.781142	0.924455	1.24587	0.983822	0.237983	0.0116123	D-Fructose-6-Phosphate	6.45407	5.15686	6.40334	6.00475	0.73474	0.781142	0.924455	1.24587	0.983822	0.237983	0.00697081	D-Fructose-6-Phosphate		3.75441	3.49125	3.27246	6.45407	5.15686	6.40334	0.781142	0.924455	1.24587
D-Fructose	4.33036	4.40766	4.15495	4.29766	0.129493	5.81408	6.29012	5.84277	5.98232	0.266947	0.00463705	D-Fructose	4.33036	4.40766	4.15495	4.29766	0.129493	0.464454	0.25313	0.837146	0.518243	0.2957	0.00418899	D-Fructose	5.81408	6.29012	5.84277	5.98232	0.266947	0.464454	0.25313	0.837146	0.518243	0.2957	0.00306455	D-Fructose		4.33036	4.40766	4.15495	5.81408	6.29012	5.84277	0.464454	0.25313	0.837146
Stachyose	2.31688	2.5129	2.98208	2.60395	0.34182	4.14008	4.27506	4.01947	4.14487	0.127863	0.0257923	Stachyose	2.31688	2.5129	2.98208	2.60395	0.34182	1.30474	0.650635	1.32082	1.09207	0.382375	0.0276017	Stachyose	4.14008	4.27506	4.01947	4.14487	0.127863	1.30474	0.650635	1.32082	1.09207	0.382375	0.00881431	Stachyose		2.31688	2.5129	2.98208	4.14008	4.27506	4.01947	1.30474	0.650635	1.32082
D-Raffinose	3.59164	3.67462	3.77066	3.67898	0.0895905	5.2865	5.4272	6.21826	5.64399	0.502287	0.0148146	D-Raffinose	3.59164	3.67462	3.77066	3.67898	0.0895905	0.790009	0.663779	0.88588	0.77989	0.111396	0.000439785	D-Raffinose	5.2865	5.4272	6.21826	5.64399	0.502287	0.790009	0.663779	0.88588	0.77989	0.111396	0.00255826	D-Raffinose		3.59164	3.67462	3.77066	5.2865	5.4272	6.21826	0.790009	0.663779	0.88588
Lactitol	2.11647	2.44213	2.98512	2.51457	0.438837	4.24389	4.8049	5.5672	4.872	0.664202	0.0030865	Lactitol	2.11647	2.44213	2.98512	2.51457	0.438837	0.682218	0.566322	1.12744	0.791992	0.296227	0.00694065	Lactitol	4.24389	4.8049	5.5672	4.872	0.664202	0.682218	0.566322	1.12744	0.791992	0.296227	0.00421079	Lactitol		2.11647	2.44213	2.98512	4.24389	4.8049	5.5672	0.682218	0.566322	1.12744
Lactulose	8.10753	8.03436	7.75191	7.9646	0.187792	4.69905	3.95534	4.67892	4.44444	0.423688	0.00698401	Lactulose	8.10753	8.03436	7.75191	7.9646	0.187792	0.696122	0.484382	0.48501	0.555171	0.122067	0.000121629	Lactulose	4.69905	3.95534	4.67892	4.44444	0.423688	0.696122	0.484382	0.48501	0.555171	0.122067	0.00307859	Lactulose		8.10753	8.03436	7.75191	4.69905	3.95534	4.67892	0.696122	0.484382	0.48501
a-D-Lactose	3.86545	4.64546	3.63569	4.04887	0.529283	6.61549	5.82564	6.55865	6.33326	0.440529	0.0541509	a-D-Lactose	3.86545	4.64546	3.63569	4.04887	0.529283	0.550619	0.469478	0.539234	0.519777	0.0439306	0.00860665	a-D-Lactose	6.61549	5.82564	6.55865	6.33326	0.440529	0.550619	0.469478	0.539234	0.519777	0.0439306	0.00154855	a-D-Lactose		3.86545	4.64546	3.63569	6.61549	5.82564	6.55865	0.550619	0.469478	0.539234
Melibionic Acid	3.65826	3.82276	3.30306	3.5947	0.265616	5.40114	5.80118	4.79981	5.33405	0.504044	0.00633104	Melibionic Acid	3.65826	3.82276	3.30306	3.5947	0.265616	5.12503	4.25603	4.63439	4.67182	0.435707	0.0799272	Melibionic Acid	5.40114	5.80118	4.79981	5.33405	0.504044	5.12503	4.25603	4.63439	4.67182	0.435707	0.27327	Melibionic Acid		3.65826	3.82276	3.30306	5.40114	5.80118	4.79981	5.12503	4.25603	4.63439
D-Melibiose	8.29389	7.6254	6.5756	7.4983	0.866164	6.32212	6.03373	6.12094	6.15893	0.147901	0.0989077	D-Melibiose	8.29389	7.6254	6.5756	7.4983	0.866164	0.920688	0.451484	0.499231	0.623801	0.258218	0.00342213	D-Melibiose	6.32212	6.03373	6.12094	6.15893	0.147901	0.920688	0.451484	0.499231	0.623801	0.258218	0.000150058	D-Melibiose		8.29389	7.6254	6.5756	6.32212	6.03373	6.12094	0.920688	0.451484	0.499231
D-Galactose	4.69085	4.5304	3.96157	4.39427	0.383226	4.4511	4.85129	4.47152	4.5913	0.225387	0.47373	D-Galactose	4.69085	4.5304	3.96157	4.39427	0.383226	0.941286	0.814053	1.15978	0.971706	0.174859	0.00813206	D-Galactose	4.4511	4.85129	4.47152	4.5913	0.225387	0.941286	0.814053	1.15978	0.971706	0.174859	0.00355879	D-Galactose		4.69085	4.5304	3.96157	4.4511	4.85129	4.47152	0.941286	0.814053	1.15978
a-Methyl-D-Galactoside	4.12178	4.18313	3.70254	4.00248	0.26156	6.48799	6.37239	6.34326	6.40121	0.0765462	0.00298436	a-Methyl-D-Galactoside	4.12178	4.18313	3.70254	4.00248	0.26156	0.77601	0.669618	0.632194	0.692607	0.0746131	0.00151981	a-Methyl-D-Galactoside	6.48799	6.37239	6.34326	6.40121	0.0765462	0.77601	0.669618	0.632194	0.692607	0.0746131	2.63216e-07	a-Methyl-D-Galactoside		4.12178	4.18313	3.70254	6.48799	6.37239	6.34326	0.77601	0.669618	0.632194
b-Methyl-D-Galactoside	3.34843	3.29148	2.93658	3.19216	0.223165	4.08047	3.95383	3.73888	3.92439	0.172686	0.00303049	b-Methyl-D-Galactoside	3.34843	3.29148	2.93658	3.19216	0.223165	1.36907	0.953029	1.28314	1.20175	0.219638	0.00973385	b-Methyl-D-Galactoside	4.08047	3.95383	3.73888	3.92439	0.172686	1.36907	0.953029	1.28314	1.20175	0.219638	0.00332735	b-Methyl-D-Galactoside		3.34843	3.29148	2.93658	4.08047	3.95383	3.73888	1.36907	0.953029	1.28314
n-acetyl-neuraminic acid	3.41223	3.2699	3.10094	3.26103	0.155834	5.39846	4.95162	5.21738	5.18915	0.224749	0.00443329	n-acetyl-neuraminic acid	3.41223	3.2699	3.10094	3.26103	0.155834	1.04101	0.983443	1.19651	1.07365	0.110219	0.00428034	n-acetyl-neuraminic acid	5.39846	4.95162	5.21738	5.18915	0.224749	1.04101	0.983443	1.19651	1.07365	0.110219	0.000876557	n-acetyl-neuraminic acid		3.41223	3.2699	3.10094	5.39846	4.95162	5.21738	1.04101	0.983443	1.19651
Pectin	4.0718	4.47415	4.23653	4.26082	0.202273	4.86615	4.96054	4.79153	4.87274	0.0846969	0.022489	Pectin	4.0718	4.47415	4.23653	4.26082	0.202273	0.56482	0.45381	0.971457	0.663362	0.27253	0.00380937	Pectin	4.86615	4.96054	4.79153	4.87274	0.0846969	0.56482	0.45381	0.971457	0.663362	0.27253	0.00232864	Pectin		4.0718	4.47415	4.23653	4.86615	4.96054	4.79153	0.56482	0.45381	0.971457
Sedoheptulosan	3.84439	4.0296	2.70623	3.52674	0.716589	4.2441	4.5679	4.26987	4.36062	0.179971	0.151056	Sedoheptulosan	3.84439	4.0296	2.70623	3.52674	0.716589	0.549071	0.845466	1.12159	0.83871	0.286321	0.0397627	Sedoheptulosan	4.2441	4.5679	4.26987	4.36062	0.179971	0.549071	0.845466	1.12159	0.83871	0.286321	0.00280687	Sedoheptulosan		3.84439	4.0296	2.70623	4.2441	4.5679	4.26987	0.549071	0.845466	1.12159
Thymidine	2.12363	2.21009	1.96664	2.10012	0.123413	3.33693	4.93999	4.74051	4.33914	0.873653	0.0486961	Thymidine	2.12363	2.21009	1.96664	2.10012	0.123413	0.717464	0.562617	1.22006	0.833381	0.34371	0.04233	Thymidine	3.33693	4.93999	4.74051	4.33914	0.873653	0.717464	0.562617	1.22006	0.833381	0.34371	0.0203207	Thymidine		2.12363	2.21009	1.96664	3.33693	4.93999	4.74051	0.717464	0.562617	1.22006
Uridine	2.60609	2.30469	2.37153	2.42743	0.15829	3.77338	6.33634	5.79681	5.30217	1.35118	0.0809056	Uridine	2.60609	2.30469	2.37153	2.42743	0.15829	0.631869	0.530092	0.601639	0.587867	0.0522673	0.0013374	Uridine	3.77338	6.33634	5.79681	5.30217	1.35118	0.631869	0.530092	0.601639	0.587867	0.0522673	0.0280042	Uridine		2.60609	2.30469	2.37153	3.77338	6.33634	5.79681	0.631869	0.530092	0.601639
Adenosine	3.23889	3.13407	2.91919	3.09738	0.162975	3.83863	6.31294	6.24242	5.46466	1.40863	0.115898	Adenosine	3.23889	3.13407	2.91919	3.09738	0.162975	1.18831	1.09201	1.02624	1.10219	0.0815115	0.000657391	Adenosine	3.83863	6.31294	6.24242	5.46466	1.40863	1.18831	1.09201	1.02624	1.10219	0.0815115	0.0364184	Adenosine		3.23889	3.13407	2.91919	3.83863	6.31294	6.24242	1.18831	1.09201	1.02624
Inosine	3.65841	4.55929	3.88782	4.03517	0.468169	3.66013	4.8249	5.88073	4.78859	1.11075	0.350942	Inosine	3.65841	4.55929	3.88782	4.03517	0.468169	0.872553	0.885207	0.867183	0.874981	0.00925425	0.00699668	Inosine	3.66013	4.8249	5.88073	4.78859	1.11075	0.872553	0.885207	0.867183	0.874981	0.00925425	0.025926	Inosine		3.65841	4.55929	3.88782	3.66013	4.8249	5.88073	0.872553	0.885207	0.867183
Adonitol	4.52799	3.65493	3.68763	3.95685	0.494894	4.09357	4.08836	4.03801	4.07331	0.0306808	0.714541	Adonitol	4.52799	3.65493	3.68763	3.95685	0.494894	0.704907	0.700432	0.358963	0.588101	0.198452	0.00552919	Adonitol	4.09357	4.08836	4.03801	4.07331	0.0306808	0.704907	0.700432	0.358963	0.588101	0.198452	0.000772434	Adonitol		4.52799	3.65493	3.68763	4.09357	4.08836	4.03801	0.704907	0.700432	0.358963
L-Arabinose	9.10318	7.70756	6.91613	7.90896	1.10735	7.24897	7.22133	7.66797	7.37943	0.250268	0.554568	L-Arabinose	9.10318	7.70756	6.91613	7.90896	1.10735	0.527157	0.362761	0.526521	0.472147	0.0947311	0.0071635	L-Arabinose	7.24897	7.22133	7.66797	7.37943	0.250268	0.527157	0.362761	0.526521	0.472147	0.0947311	0.000319846	L-Arabinose		9.10318	7.70756	6.91613	7.24897	7.22133	7.66797	0.527157	0.362761	0.526521
D-Arabinose	9.28536	8.89866	9.49498	9.22634	0.302511	6.82527	6.26433	6.82936	6.63965	0.325045	0.000610404	D-Arabinose	9.28536	8.89866	9.49498	9.22634	0.302511	1.23028	0.861493	0.612366	0.90138	0.310881	0.0011203	D-Arabinose	6.82527	6.26433	6.82936	6.63965	0.325045	1.23028	0.861493	0.612366	0.90138	0.310881	0.00182837	D-Arabinose		9.28536	8.89866	9.49498	6.82527	6.26433	6.82936	1.23028	0.861493	0.612366
b-Methyl-D-Xyloside	2.73101	2.83136	2.37555	2.64597	0.23951	4.90268	4.88167	5.53371	5.10602	0.37054	0.0197357	b-Methyl-D-Xyloside	2.73101	2.83136	2.37555	2.64597	0.23951	1.49453	0.944387	1.08105	1.17332	0.286442	0.0193424	b-Methyl-D-Xyloside	4.90268	4.88167	5.53371	5.10602	0.37054	1.49453	0.944387	1.08105	1.17332	0.286442	0.00582739	b-Methyl-D-Xyloside		2.73101	2.83136	2.37555	4.90268	4.88167	5.53371	1.49453	0.944387	1.08105
Xylitol	3.03229	2.9669	2.72988	2.90969	0.159117	7.29896	7.05794	6.91864	7.09185	0.192411	0.000147552	Xylitol	3.03229	2.9669	2.72988	2.90969	0.159117	1.39192	0.537522	0.973835	0.96776	0.427233	0.0156715	Xylitol	7.29896	7.05794	6.91864	7.09185	0.192411	1.39192	0.537522	0.973835	0.96776	0.427233	0.0010486	Xylitol		3.03229	2.9669	2.72988	7.29896	7.05794	6.91864	1.39192	0.537522	0.973835
m-Inositol	3.66039	3.82435	3.23934	3.57469	0.30177	6.17026	6.92013	6.15486	6.41508	0.437448	0.00370013	m-Inositol	3.66039	3.82435	3.23934	3.57469	0.30177	0.757412	0.725577	0.701462	0.72815	0.0280638	0.00331714	m-Inositol	6.17026	6.92013	6.15486	6.41508	0.437448	0.757412	0.725577	0.701462	0.72815	0.0280638	0.00199013	m-Inositol		3.66039	3.82435	3.23934	6.17026	6.92013	6.15486	0.757412	0.725577	0.701462
i-Erythritol	1.75119	1.93454	1.9257	1.87048	0.103403	3.66783	3.61633	3.55538	3.61318	0.0562923	0.0025552	i-Erythritol	1.75119	1.93454	1.9257	1.87048	0.103403	1.08814	0.95743	1.2688	1.10479	0.15635	0.0185385	i-Erythritol	3.66783	3.61633	3.55538	3.61318	0.0562923	1.08814	0.95743	1.2688	1.10479	0.15635	0.00203175	i-Erythritol		1.75119	1.93454	1.9257	3.66783	3.61633	3.55538	1.08814	0.95743	1.2688
1,2-Propanediol	3.81594	3.56227	3.24609	3.54143	0.285498	4.47664	4.73206	4.39104	4.53325	0.177414	0.0267991	1,2-Propanediol	3.81594	3.56227	3.24609	3.54143	0.285498	0.67237	0.967814	1.22435	0.954845	0.276218	0.0153185	1,2-Propanediol	4.47664	4.73206	4.39104	4.53325	0.177414	0.67237	0.967814	1.22435	0.954845	0.276218	0.0033033	1,2-Propanediol		3.81594	3.56227	3.24609	4.47664	4.73206	4.39104	0.67237	0.967814	1.22435
2-Aminoethanol	2.6801	2.63318	2.49977	2.60435	0.0935588	10.2356	10.9615	10.0626	10.4199	0.476972	0.00107459	2-Aminoethanol	2.6801	2.63318	2.49977	2.60435	0.0935588	0.693491	0.526547	0.78589	0.668643	0.131445	0.00358421	2-Aminoethanol	10.2356	10.9615	10.0626	10.4199	0.476972	0.693491	0.526547	0.78589	0.668643	0.131445	0.00128831	2-Aminoethanol		2.6801	2.63318	2.49977	10.2356	10.9615	10.0626	0.693491	0.526547	0.78589
D,L-a-Glycerol Phosphate	5.19669	6.07953	5.25493	5.51038	0.493757	7.05169	7.1354	6.93449	7.04052	0.100918	0.0242054	D,L-a-Glycerol Phosphate	5.19669	6.07953	5.25493	5.51038	0.493757	0.940389	1.16094	1.24197	1.11443	0.156075	0.00376779	D,L-a-Glycerol Phosphate	7.05169	7.1354	6.93449	7.04052	0.100918	0.940389	1.16094	1.24197	1.11443	0.156075	0.000432517	D,L-a-Glycerol Phosphate		5.19669	6.07953	5.25493	7.05169	7.1354	6.93449	0.940389	1.16094	1.24197
Glycerol	2.96033	2.24271	2.44056	2.54787	0.37065	6.86466	6.38062	6.42324	6.55617	0.268005	0.000293085	Glycerol	2.96033	2.24271	2.44056	2.54787	0.37065	0.746716	0.343109	0.647305	0.579043	0.210284	0.00408271	Glycerol	6.86466	6.38062	6.42324	6.55617	0.268005	0.746716	0.343109	0.647305	0.579043	0.210284	0.00029821	Glycerol		2.96033	2.24271	2.44056	6.86466	6.38062	6.42324	0.746716	0.343109	0.647305
Citric Acid	3.48975	3.7887	4.07413	3.78419	0.292216	6.26418	6.2811	6.09645	6.21391	0.102075	0.008053	Citric Acid	3.48975	3.7887	4.07413	3.78419	0.292216	0.852085	0.442915	0.640577	0.645192	0.204624	0.00638053	Citric Acid	6.26418	6.2811	6.09645	6.21391	0.102075	0.852085	0.442915	0.640577	0.645192	0.204624	0.000590016	Citric Acid		3.48975	3.7887	4.07413	6.26418	6.2811	6.09645	0.852085	0.442915	0.640577
Tricarballylic Acid	3.9868	3.9305	4.07294	3.99675	0.0717362	4.49001	4.32877	5.24851	4.6891	0.49113	0.104638	Tricarballylic Acid	3.9868	3.9305	4.07294	3.99675	0.0717362	1.19482	0.527172	0.802588	0.841528	0.335525	0.00344359	Tricarballylic Acid	4.49001	4.32877	5.24851	4.6891	0.49113	1.19482	0.527172	0.802588	0.841528	0.335525	0.00740673	Tricarballylic Acid		3.9868	3.9305	4.07294	4.49001	4.32877	5.24851	1.19482	0.527172	0.802588
L-Lactic Acid (DL)	3.77337	3.25735	3.89915	3.64329	0.340096	6.88708	6.25304	6.90119	6.68043	0.3702	0.000159196	L-Lactic Acid (DL)	3.77337	3.25735	3.89915	3.64329	0.340096	0.814066	0.583809	1.4238	0.940559	0.434048	0.00269021	L-Lactic Acid (DL)	6.88708	6.25304	6.90119	6.68043	0.3702	0.814066	0.583809	1.4238	0.940559	0.434048	0.00093391	L-Lactic Acid (DL)		3.77337	3.25735	3.89915	6.88708	6.25304	6.90119	0.814066	0.583809	1.4238
Methyl D-Lactate	3.48349	3.25804	3.19933	3.31362	0.150011	12.1248	11.7116	11.6619	11.8327	0.254155	5.15266e-05	Methyl D-Lactate	3.48349	3.25804	3.19933	3.31362	0.150011	0.564595	0.901529	0.6356	0.700575	0.177616	0.00392582	Methyl D-Lactate	12.1248	11.7116	11.6619	11.8327	0.254155	0.564595	0.901529	0.6356	0.700575	0.177616	0.000400825	Methyl D-Lactate		3.48349	3.25804	3.19933	12.1248	11.7116	11.6619	0.564595	0.901529	0.6356
Methyl Pyruvate	5.11987	4.63036	4.85837	4.86953	0.244946	6.62384	6.90688	6.46059	6.66377	0.225809	0.0178245	Methyl Pyruvate	5.11987	4.63036	4.85837	4.86953	0.244946	1.36881	0.887928	0.954192	1.07031	0.260625	0.000191157	Methyl Pyruvate	6.62384	6.90688	6.46059	6.66377	0.225809	1.36881	0.887928	0.954192	1.07031	0.260625	0.00161104	Methyl Pyruvate		5.11987	4.63036	4.85837	6.62384	6.90688	6.46059	1.36881	0.887928	0.954192
Pyruvic Acid	3.66661	3.67276	3.35074	3.56337	0.184165	10.7101	10.8315	11.1496	10.8971	0.226951	0.00102469	Pyruvic Acid	3.66661	3.67276	3.35074	3.56337	0.184165	1.47204	1.02564	1.24477	1.24748	0.223211	0.00519523	Pyruvic Acid	10.7101	10.8315	11.1496	10.8971	0.226951	1.47204	1.02564	1.24477	1.24748	0.223211	0.000463098	Pyruvic Acid		3.66661	3.67276	3.35074	10.7101	10.8315	11.1496	1.47204	1.02564	1.24477
a-Keto-Glutaric Acid	2.21042	2.21087	2.13677	2.18602	0.0426525	7.22499	7.23892	6.94944	7.13778	0.163258	0.000197813	a-Keto-Glutaric Acid	2.21042	2.21087	2.13677	2.18602	0.0426525	1.6469	1.36536	1.816	1.60942	0.227647	0.0627128	a-Keto-Glutaric Acid	7.22499	7.23892	6.94944	7.13778	0.163258	1.6469	1.36536	1.816	1.60942	0.227647	0.00151038	a-Keto-Glutaric Acid		2.21042	2.21087	2.13677	7.22499	7.23892	6.94944	1.6469	1.36536	1.816
Succinamic Acid	4.04419	4.02023	3.90137	3.9886	0.0764874	9.36069	8.58602	9.34843	9.09838	0.443759	0.00287544	Succinamic Acid	4.04419	4.02023	3.90137	3.9886	0.0764874	1.27806	0.779392	0.78083	0.946094	0.287493	0.00218591	Succinamic Acid	9.36069	8.58602	9.34843	9.09838	0.443759	1.27806	0.779392	0.78083	0.946094	0.287493	0.000743521	Succinamic Acid		4.04419	4.02023	3.90137	9.36069	8.58602	9.34843	1.27806	0.779392	0.78083
Succinic Acid	4.17546	4.09872	3.85965	4.04461	0.164715	7.98833	7.62581	8.5246	8.04625	0.452188	0.00721544	Succinic Acid	4.17546	4.09872	3.85965	4.04461	0.164715	1.20758	1.00523	1.20535	1.13939	0.116192	0.0020147	Succinic Acid	7.98833	7.62581	8.5246	8.04625	0.452188	1.20758	1.00523	1.20535	1.13939	0.116192	0.000934743	Succinic Acid		4.17546	4.09872	3.85965	7.98833	7.62581	8.5246	1.20758	1.00523	1.20535
Mono Methyl Succinate	2.68903	2.55517	2.2286	2.49093	0.236841	8.45112	8.79968	8.35239	8.53439	0.234985	0.000574688	Mono Methyl Succinate	2.68903	2.55517	2.2286	2.49093	0.236841	0.560549	1.18328	1.49077	1.0782	0.473928	0.0722883	Mono Methyl Succinate	8.45112	8.79968	8.35239	8.53439	0.234985	0.560549	1.18328	1.49077	1.0782	0.473928	0.00169804	Mono Methyl Succinate		2.68903	2.55517	2.2286	8.45112	8.79968	8.35239	0.560549	1.18328	1.49077
L-Malic Acid	4.4276	3.98368	3.90552	4.1056	0.281587	11.0806	11.5114	10.3872	10.9931	0.567166	0.00220447	L-Malic Acid	4.4276	3.98368	3.90552	4.1056	0.281587	0.731755	0.71613	0.981464	0.809783	0.148885	0.00455684	L-Malic Acid	11.0806	11.5114	10.3872	10.9931	0.567166	0.731755	0.71613	0.981464	0.809783	0.148885	0.00161367	L-Malic Acid		4.4276	3.98368	3.90552	11.0806	11.5114	10.3872	0.731755	0.71613	0.981464
D-Malic Acid	3.35625	3.46279	3.27207	3.3637	0.0955788	8.68644	7.45407	7.67181	7.93744	0.657725	0.00741966	D-Malic Acid	3.35625	3.46279	3.27207	3.3637	0.0955788	0.877387	0.869576	0.990826	0.912596	0.0678613	0.00137918	D-Malic Acid	8.68644	7.45407	7.67181	7.93744	0.657725	0.877387	0.869576	0.990826	0.912596	0.0678613	0.00311661	D-Malic Acid		3.35625	3.46279	3.27207	8.68644	7.45407	7.67181	0.877387	0.869576	0.990826
m-Tartaric Acid	3.64438	3.56602	3.53804	3.58282	0.0551246	8.31491	6.41869	7.42726	7.38695	0.948755	0.0186214	m-Tartaric Acid	3.64438	3.56602	3.53804	3.58282	0.0551246	1.35882	0.937722	1.77165	1.35606	0.416969	0.0124242	m-Tartaric Acid	8.31491	6.41869	7.42726	7.38695	0.948755	1.35882	0.937722	1.77165	1.35606	0.416969	0.00590092	m-Tartaric Acid		3.64438	3.56602	3.53804	8.31491	6.41869	7.42726	1.35882	0.937722	1.77165
Acetoacetic Acid	3.52781	3.48815	4.73954	3.9185	0.711319	5.98183	4.90904	4.44917	5.11335	0.78649	0.273979	Acetoacetic Acid	3.52781	3.48815	4.73954	3.9185	0.711319	4.04578	1.87614	4.59631	3.50608	1.43816	0.579613	Acetoacetic Acid	5.98183	4.90904	4.44917	5.11335	0.78649	4.04578	1.87614	4.59631	3.50608	1.43816	0.226954	Acetoacetic Acid		3.52781	3.48815	4.73954	5.98183	4.90904	4.44917	4.04578	1.87614	4.59631
g-Amino Butyric Acid	4.20775	4.44395	4.4629	4.37153	0.142154	7.40062	6.89322	8.70711	7.66698	0.935819	0.0240668	g-Amino Butyric Acid	4.20775	4.44395	4.4629	4.37153	0.142154	0.215059	0.387765	0.436047	0.34629	0.116185	2.07704e-05	g-Amino Butyric Acid	7.40062	6.89322	8.70711	7.66698	0.935819	0.215059	0.387765	0.436047	0.34629	0.116185	0.00489629	g-Amino Butyric Acid		4.20775	4.44395	4.4629	7.40062	6.89322	8.70711	0.215059	0.387765	0.436047
a-Keto-Butyric Acid	5.22676	4.5331	3.99229	4.58405	0.618813	9.36605	8.63554	11.1974	9.73299	1.31974	0.0376348	a-Keto-Butyric Acid	5.22676	4.5331	3.99229	4.58405	0.618813	0.422827	0.640761	0.189388	0.417658	0.225731	0.00584066	a-Keto-Butyric Acid	9.36605	8.63554	11.1974	9.73299	1.31974	0.422827	0.640761	0.189388	0.417658	0.225731	0.0089953	a-Keto-Butyric Acid		5.22676	4.5331	3.99229	9.36605	8.63554	11.1974	0.422827	0.640761	0.189388
D,L-a-Hydroxy-Butyric Acid	3.67816	4.06646	3.52016	3.75492	0.281125	7.75912	7.94909	9.42631	8.37817	0.91267	0.0188564	D,L-a-Hydroxy-Butyric Acid	3.67816	4.06646	3.52016	3.75492	0.281125	0.677289	0.808383	0.692985	0.726219	0.0715876	0.00170355	D,L-a-Hydroxy-Butyric Acid	7.75912	7.94909	9.42631	8.37817	0.91267	0.677289	0.808383	0.692985	0.726219	0.0715876	0.00496059	D,L-a-Hydroxy-Butyric Acid		3.67816	4.06646	3.52016	7.75912	7.94909	9.42631	0.677289	0.808383	0.692985
b-Hydroxy-Butyric Acid	4.11205	4.15289	4.07044	4.11179	0.041229	8.51633	9.28845	8.35367	8.71948	0.499406	0.003322	b-Hydroxy-Butyric Acid	4.11205	4.15289	4.07044	4.11179	0.041229	0.832562	1.05623	1.63153	1.17344	0.412181	0.00746122	b-Hydroxy-Butyric Acid	8.51633	9.28845	8.35367	8.71948	0.499406	0.832562	1.05623	1.63153	1.17344	0.412181	0.00340301	b-Hydroxy-Butyric Acid		4.11205	4.15289	4.07044	8.51633	9.28845	8.35367	0.832562	1.05623	1.63153
g-Hydroxy-Butyric Acid	3.02804	3.12466	3.41208	3.18826	0.199764	8.22659	5.94652	7.85034	7.34115	1.22235	0.027313	g-Hydroxy-Butyric Acid	3.02804	3.12466	3.41208	3.18826	0.199764	0.652961	0.71022	0.593509	0.65223	0.0583588	0.00310862	g-Hydroxy-Butyric Acid	8.22659	5.94652	7.85034	7.34115	1.22235	0.652961	0.71022	0.593509	0.65223	0.0583588	0.0117664	g-Hydroxy-Butyric Acid		3.02804	3.12466	3.41208	8.22659	5.94652	7.85034	0.652961	0.71022	0.593509
Butyric Acid	3.15904	3.63662	2.57461	3.12342	0.531898	9.78506	10.0499	8.27209	9.36902	0.95915	0.00201603	Butyric Acid	3.15904	3.63662	2.57461	3.12342	0.531898	0.336716	1.00334	1.01423	0.784762	0.388058	0.0270899	Butyric Acid	9.78506	10.0499	8.27209	9.36902	0.95915	0.336716	1.00334	1.01423	0.784762	0.388058	0.00609509	Butyric Acid		3.15904	3.63662	2.57461	9.78506	10.0499	8.27209	0.336716	1.00334	1.01423
2,3-Butanediol	2.96559	3.69381	3.19431	3.28457	0.372404	6.27446	6.68153	6.56584	6.50728	0.209757	0.00135793	2,3-Butanediol	2.96559	3.69381	3.19431	3.28457	0.372404	0.314657	0.996069	1.13464	0.815122	0.438918	0.00684301	2,3-Butanediol	6.27446	6.68153	6.56584	6.50728	0.209757	0.314657	0.996069	1.13464	0.815122	0.438918	0.000718225	2,3-Butanediol		2.96559	3.69381	3.19431	6.27446	6.68153	6.56584	0.314657	0.996069	1.13464
3-Hydroxy 2-Butanone	3.24945	3.71366	3.2256	3.39624	0.275155	5.05227	4.15273	4.76215	4.65572	0.45912	0.0944952	3-Hydroxy 2-Butanone	3.24945	3.71366	3.2256	3.39624	0.275155	0.0596578	0.466471	0.485535	0.337221	0.240566	0.00273594	3-Hydroxy 2-Butanone	5.05227	4.15273	4.76215	4.65572	0.45912	0.0596578	0.466471	0.485535	0.337221	0.240566	0.00756251	3-Hydroxy 2-Butanone		3.24945	3.71366	3.2256	5.05227	4.15273	4.76215	0.0596578	0.466471	0.485535
Propionic Acid	2.23811	2.19547	2.38994	2.2745	0.102215	4.87093	4.20929	3.88978	4.32333	0.500415	0.0246158	Propionic Acid	2.23811	2.19547	2.38994	2.2745	0.102215	0.367237	0.622474	1.2425	0.744072	0.450126	0.0182994	Propionic Acid	4.87093	4.20929	3.88978	4.32333	0.500415	0.367237	0.622474	1.2425	0.744072	0.450126	0.0216915	Propionic Acid		2.23811	2.19547	2.38994	4.87093	4.20929	3.88978	0.367237	0.622474	1.2425
Acetic Acid	2.73188	2.54188	2.82245	2.69874	0.143192	5.27787	6.66556	5.83454	5.92599	0.698348	0.0203861	Acetic Acid	2.73188	2.54188	2.82245	2.69874	0.143192	0.389284	0.557955	1.21904	0.722093	0.438554	0.0114573	Acetic Acid	5.27787	6.66556	5.83454	5.92599	0.698348	0.389284	0.557955	1.21904	0.722093	0.438554	0.00767948	Acetic Acid		2.73188	2.54188	2.82245	5.27787	6.66556	5.83454	0.389284	0.557955	1.21904
Hexanoic Acid	3.55061	3.69929	3.95211	3.734	0.20299	4.27179	8.96326	5.93911	6.39139	2.37821	0.188595	Hexanoic Acid	3.55061	3.69929	3.95211	3.734	0.20299	0.65834	3.65373	4.09954	2.80387	1.87141	0.443775	Hexanoic Acid	4.27179	8.96326	5.93911	6.39139	2.37821	0.65834	3.65373	4.09954	2.80387	1.87141	0.069898	Hexanoic Acid		3.55061	3.69929	3.95211	4.27179	8.96326	5.93911	0.65834	3.65373	4.09954

## Sheet: PMM2
TTEST of MCF-7 Control to Marjoram, Control to Doxorubicin, and Marjoram to Doxorubicin Comparison of PAIRS to different compounds				The highlighted average in a pair denotes the higher absorbance in that pair. TTEST was run using an alpha of 0.05.						Significant p values are highlighted			MCF-7 Control to Doxorubicin			The highlighted average in a pair denotes the higher absorbance in that pair. TTEST was run using an alpha of 0.05.						Significant p values are highlighted			Marjoram to Doxorubicin			The highlighted average in a pair denotes the higher absorbance in that pair. TTEST was run using an alpha of 0.05.						Significant p values are highlighted
PMM-2												PMM-2												PMM-2												PMM-2
blood sample date (mm/dd/yyyy)	MCF-7 C	MCF-7 C	MCF-7 C	MCF-7 C	MCF-7 C	MCF-7 M	MCF-7 M	MCF-7 M	MCF-7 M	MCF-7 M	alpha-0.05	blood sample date (mm/dd/yyyy)	MCF-7 C	MCF-7 C	MCF-7 C	MCF-7 C	MCF-7 C	MCF-7 D	MCF-7 D	MCF-7 D	MCF-7 D	MCF-7 D	alpha-0.05	blood sample date (mm/dd/yyyy)	MCF-7 M	MCF-7 M	MCF-7 M	MCF-7 M	MCF-7 M	MCF-7 D	MCF-7 D	MCF-7 D	MCF-7 D	MCF-7 D	alpha-0.05	blood sample date (mm/dd/yyyy)
assay date (mm/dd/yyyy)	Plate 1	Plate 2	Plate 3	Average	STDEV	Plate 1	Plate 2	Plate 3	Average	STDEV	TTEST	assay date (mm/dd/yyyy)	Plate 1	Plate 2	Plate 3	Average	STDEV	Plate 1	Plate 2	Plate 3	Average	STDEV	TTEST	assay date (mm/dd/yyyy)	Plate 1	Plate 2	Plate 3	Average	STDEV	Plate 1	Plate 2	Plate 3	Average	STDEV	TTEST	assay date (mm/dd/yyyy)
CMS#												CMS#												CMS#												CMS#
Negative Control	2.8478	1.85719	0.837333	1.84744	1.00527	0.979236	3.75013	4.91838	3.21592	2.02318	0.513424	Negative Control	2.8478	1.85719	0.837333	1.84744	1.00527	1.53303	1.84867	1.86083	1.74751	0.185844	0.896122	Negative Control	0.979236	3.75013	4.91838	3.21592	2.02318	1.53303	1.84867	1.86083	1.74751	0.185844	0.301837	Negative Control
Negative Control	3.987	5.06512	4.57773	4.54329	0.539884	1.64444	7.01794	6.97156	5.21131	3.08909	0.701563	Negative Control	3.987	5.06512	4.57773	4.54329	0.539884	0.95929	1.13748	0.886304	0.994359	0.12921	0.00571217	Negative Control	1.64444	7.01794	6.97156	5.21131	3.08909	0.95929	1.13748	0.886304	0.994359	0.12921	0.139693	Negative Control
Negative Control	2.11134	3.00054	2.55991	2.55726	0.444604	3.26253	4.1026	3.76469	3.70994	0.422703	0.000661462	Negative Control	2.11134	3.00054	2.55991	2.55726	0.444604	1.05943	1.24254	1.32908	1.21035	0.137676	0.0238749	Negative Control	3.26253	4.1026	3.76469	3.70994	0.422703	1.05943	1.24254	1.32908	1.21035	0.137676	0.00586827	Negative Control
Tween 20	2.61596	2.83711	2.73829	2.73045	0.110786	3.73082	3.86223	3.72121	3.77142	0.0787934	0.00139389	Tween 20	2.61596	2.83711	2.73829	2.73045	0.110786	0.5712	0.563004	0.558673	0.564292	0.00636233	0.000942527	Tween 20	3.73082	3.86223	3.72121	3.77142	0.0787934	0.5712	0.563004	0.558673	0.564292	0.00636233	0.000206182	Tween 20
Tween 40	1.95384	2.1547	2.17114	2.09323	0.120991	2.85955	2.91159	3.06543	2.94552	0.107054	0.00313304	Tween 40	1.95384	2.1547	2.17114	2.09323	0.120991	0.66638	0.66142	0.739386	0.689062	0.0436524	0.00188163	Tween 40	2.85955	2.91159	3.06543	2.94552	0.107054	0.66638	0.66142	0.739386	0.689062	0.0436524	0.000290796	Tween 40
Tween 80	1.84122	1.9733	2.10299	1.9725	0.130888	2.76382	2.78023	2.70378	2.74928	0.0402466	0.0143643	Tween 80	1.84122	1.9733	2.10299	1.9725	0.130888	1.14013	1.24558	1.14907	1.17826	0.0584736	0.0100448	Tween 80	2.76382	2.78023	2.70378	2.74928	0.0402466	1.14013	1.24558	1.14907	1.17826	0.0584736	0.000294505	Tween 80
Gelatin	2.21611	2.55617	2.77722	2.5165	0.282652	4.95138	4.13919	5.49776	4.86278	0.683605	0.0254537	Gelatin	2.21611	2.55617	2.77722	2.5165	0.282652	0.473707	0.550577	0.577121	0.533802	0.053709	0.00444436	Gelatin	4.95138	4.13919	5.49776	4.86278	0.683605	0.473707	0.550577	0.577121	0.533802	0.053709	0.00808579	Gelatin
L-Alaninamide	1.57186	2.22909	1.7316	1.84418	0.342773	3.22503	3.64218	3.86446	3.57722	0.324624	0.0145803	L-Alaninamide	1.57186	2.22909	1.7316	1.84418	0.342773	0.866346	0.617435	0.633947	0.705909	0.139187	0.0492374	L-Alaninamide	3.22503	3.64218	3.86446	3.57722	0.324624	0.866346	0.617435	0.633947	0.705909	0.139187	0.00829226	L-Alaninamide
L-Alanine	2.80936	2.60263	3.01538	2.80912	0.206372	5.12828	5.24234	5.67932	5.34998	0.290861	0.00190947	L-Alanine	2.80936	2.60263	3.01538	2.80912	0.206372	0.313411	1.37848	0.85279	0.848226	0.532548	0.0356931	L-Alanine	5.12828	5.24234	5.67932	5.34998	0.290861	0.313411	1.37848	0.85279	0.848226	0.532548	0.00498271	L-Alanine
D-Alanine	1.89283	2.47543	1.9065	2.09159	0.332485	3.61571	3.35103	3.31685	3.42786	0.163579	0.032604	D-Alanine	1.89283	2.47543	1.9065	2.09159	0.332485	0.547687	1.27843	0.704494	0.843535	0.3847	0.00151091	D-Alanine	3.61571	3.35103	3.31685	3.42786	0.163579	0.547687	1.27843	0.704494	0.843535	0.3847	0.0121671	D-Alanine
L-Arginine	1.84099	1.48046	1.82099	1.71415	0.202628	2.8545	3.25888	2.40755	2.84031	0.425841	0.0839488	L-Arginine	1.84099	1.48046	1.82099	1.71415	0.202628	0.279571	0.567888	0.278738	0.375399	0.166701	0.0244273	L-Arginine	2.8545	3.25888	2.40755	2.84031	0.425841	0.279571	0.567888	0.278738	0.375399	0.166701	0.004798	L-Arginine
L-Asparagine	2.10712	2.51161	2.0863	2.23501	0.239766	2.69138	2.61994	3.12709	2.8128	0.274513	0.164962	L-Asparagine	2.10712	2.51161	2.0863	2.23501	0.239766	0.631874	0.838545	0.0764862	0.515635	0.394103	0.00813646	L-Asparagine	2.69138	2.61994	3.12709	2.8128	0.274513	0.631874	0.838545	0.0764862	0.515635	0.394103	0.0269821	L-Asparagine
L-Aspartic Acid	2.18607	2.91584	2.89912	2.66701	0.41659	3.4838	4.33115	4.7195	4.17815	0.631899	0.0107965	L-Aspartic Acid	2.18607	2.91584	2.89912	2.66701	0.41659	1.47531	1.5596	0.6943	1.24307	0.477114	0.0812203	L-Aspartic Acid	3.4838	4.33115	4.7195	4.17815	0.631899	1.47531	1.5596	0.6943	1.24307	0.477114	0.0378555	L-Aspartic Acid
D-Aspartic Acid	3.01895	3.97401	3.43583	3.47626	0.478813	5.84825	5.89011	6.49749	6.07862	0.363357	0.017575	D-Aspartic Acid	3.01895	3.97401	3.43583	3.47626	0.478813	1.32591	0.749886	0.869925	0.981907	0.3039	0.0301801	D-Aspartic Acid	5.84825	5.89011	6.49749	6.07862	0.363357	1.32591	0.749886	0.869925	0.981907	0.3039	0.00391377	D-Aspartic Acid
L-Glutamic Acid	3.06605	3.66681	3.65817	3.46368	0.344382	6.37932	5.62815	5.865	5.95749	0.384031	0.0266933	L-Glutamic Acid	3.06605	3.66681	3.65817	3.46368	0.344382	0.515383	0.623266	0.967656	0.702101	0.236218	0.00280819	L-Glutamic Acid	6.37932	5.62815	5.865	5.95749	0.384031	0.515383	0.623266	0.967656	0.702101	0.236218	0.00336992	L-Glutamic Acid
D-Glutamic Acid	2.76998	2.03451	2.68982	2.4981	0.403477	6.00603	5.51516	5.92008	5.81376	0.262136	0.000618775	D-Glutamic Acid	2.76998	2.03451	2.68982	2.4981	0.403477	0.521384	0.623413	1.12976	0.758186	0.325811	0.0212798	D-Glutamic Acid	6.00603	5.51516	5.92008	5.81376	0.262136	0.521384	0.623413	1.12976	0.758186	0.325811	0.00182926	D-Glutamic Acid
L-Glutamine	2.79903	2.21498	2.96433	2.65945	0.393691	3.40512	5.77014	5.06911	4.74812	1.21474	0.133635	L-Glutamine	2.79903	2.21498	2.96433	2.65945	0.393691	0.643881	1.31208	1.42812	1.12803	0.42328	0.0514596	L-Glutamine	3.40512	5.77014	5.06911	4.74812	1.21474	0.643881	1.31208	1.42812	1.12803	0.42328	0.0178283	L-Glutamine
Glycine	2.84818	3.7661	3.04825	3.22084	0.482684	5.68436	5.69316	5.55471	5.64407	0.0775166	0.0118114	Glycine	2.84818	3.7661	3.04825	3.22084	0.482684	0.612991	0.777805	0.730386	0.707061	0.0848469	0.00887839	Glycine	5.68436	5.69316	5.55471	5.64407	0.0775166	0.612991	0.777805	0.730386	0.707061	0.0848469	0.000213397	Glycine
L-Histidine	2.22712	2.81607	2.22872	2.42397	0.339569	3.61326	3.6202	3.61967	3.61771	0.00386271	0.0256128	L-Histidine	2.22712	2.81607	2.22872	2.42397	0.339569	1.1138	1.2998	0.541386	0.984997	0.395274	0.0136955	L-Histidine	3.61326	3.6202	3.61967	3.61771	0.00386271	1.1138	1.2998	0.541386	0.984997	0.395274	0.00746194	L-Histidine
L-Homoserine	3.8122	3.57528	2.57334	3.32027	0.657619	5.71872	5.73854	5.70924	5.72217	0.0149467	0.023448	L-Homoserine	3.8122	3.57528	2.57334	3.32027	0.657619	0.57814	0.997559	1.23423	0.936644	0.33226	0.0502636	L-Homoserine	5.71872	5.73854	5.70924	5.72217	0.0149467	0.57814	0.997559	1.23423	0.936644	0.33226	0.00162959	L-Homoserine
Hydroxy-L-Proline	2.99659	3.44278	3.19277	3.21071	0.223635	6.05134	6.09648	6.1529	6.10024	0.0508866	0.00174997	Hydroxy-L-Proline	2.99659	3.44278	3.19277	3.21071	0.223635	0.48891	0.58212	0.449449	0.506826	0.068126	0.00147011	Hydroxy-L-Proline	6.05134	6.09648	6.1529	6.10024	0.0508866	0.48891	0.58212	0.449449	0.506826	0.068126	0.000102898	Hydroxy-L-Proline
L-Isoleucine	4.09907	3.16654	3.14273	3.46945	0.5454	5.77457	5.82132	4.98825	5.52805	0.468063	0.0208649	L-Isoleucine	4.09907	3.16654	3.14273	3.46945	0.5454	0.528917	0.575171	0.919427	0.674505	0.213365	0.0200576	L-Isoleucine	5.77457	5.82132	4.98825	5.52805	0.468063	0.528917	0.575171	0.919427	0.674505	0.213365	0.00647173	L-Isoleucine
L-Leucine	3.01628	2.52113	3.05656	2.86466	0.298182	5.11551	5.29643	5.28984	5.23393	0.102603	0.00752311	L-Leucine	3.01628	2.52113	3.05656	2.86466	0.298182	0.80546	1.01121	1.06934	0.962006	0.138653	0.0115975	L-Leucine	5.11551	5.29643	5.28984	5.23393	0.102603	0.80546	1.01121	1.06934	0.962006	0.138653	3.90459e-05	L-Leucine
L-Lysine	3.43359	3.94963	3.39316	3.59213	0.310261	5.42568	5.9351	5.69399	5.68492	0.254829	0.00246194	L-Lysine	3.43359	3.94963	3.39316	3.59213	0.310261	0.49788	0.653074	0.834767	0.661907	0.168617	0.00524754	L-Lysine	5.42568	5.9351	5.69399	5.68492	0.254829	0.49788	0.653074	0.834767	0.661907	0.168617	0.000679559	L-Lysine
L-Methionine	5.79253	5.29256	6.45217	5.84575	0.581633	4.35871	10.8461	9.47397	8.22627	3.41895	0.364001	L-Methionine	5.79253	5.29256	6.45217	5.84575	0.581633	1.36782	1.54071	0.786815	1.23178	0.394929	0.0144346	L-Methionine	4.35871	10.8461	9.47397	8.22627	3.41895	1.36782	1.54071	0.786815	1.23178	0.394929	0.0735652	L-Methionine
L-Ornithine	1.6909	2.18027	2.24032	2.03716	0.301374	2.18568	4.65658	4.35334	3.73187	1.34759	0.108535	L-Ornithine	1.6909	2.18027	2.24032	2.03716	0.301374	1.43107	1.53213	0.726298	1.22983	0.438992	0.161312	L-Ornithine	2.18568	4.65658	4.35334	3.73187	1.34759	1.43107	1.53213	0.726298	1.22983	0.438992	0.10579	L-Ornithine
L-Phenylalanine	2.39279	2.7676	3.06402	2.74147	0.336379	3.76518	4.68653	5.06846	4.50672	0.669985	0.0123454	L-Phenylalanine	2.39279	2.7676	3.06402	2.74147	0.336379	0.611501	0.667198	1.14884	0.809179	0.295468	0.00228453	L-Phenylalanine	3.76518	4.68653	5.06846	4.50672	0.669985	0.611501	0.667198	1.14884	0.809179	0.295468	0.00542482	L-Phenylalanine
L-Proline	2.849	3.37581	3.83736	3.35405	0.494543	7.32928	7.52311	6.78711	7.21317	0.38149	0.014194	L-Proline	2.849	3.37581	3.83736	3.35405	0.494543	0.524329	0.570384	0.894881	0.663198	0.201961	0.00481116	L-Proline	7.32928	7.52311	6.78711	7.21317	0.38149	0.524329	0.570384	0.894881	0.663198	0.201961	0.00255357	L-Proline
L-Serine	1.93645	2.41951	2.08535	2.1471	0.247381	4.23292	4.49018	4.49577	4.40629	0.15017	0.00194707	L-Serine	1.93645	2.41951	2.08535	2.1471	0.247381	1.01312	1.20987	1.37133	1.19811	0.179396	0.0221538	L-Serine	4.23292	4.49018	4.49577	4.40629	0.15017	1.01312	1.20987	1.37133	1.19811	0.179396	0.000199925	L-Serine
D-Serine	2.70895	1.98619	2.3659	2.35368	0.361534	4.42293	4.22096	4.26508	4.30299	0.10619	0.00605785	D-Serine	2.70895	1.98619	2.3659	2.35368	0.361534	1.11051	1.25367	0.594858	0.986345	0.346512	0.051026	D-Serine	4.42293	4.22096	4.26508	4.30299	0.10619	1.11051	1.25367	0.594858	0.986345	0.346512	0.00372279	D-Serine
L-Threonine	2.56	2.66913	2.82242	2.68385	0.131825	5.61818	5.94807	5.21414	5.59346	0.367588	0.00829564	L-Threonine	2.56	2.66913	2.82242	2.68385	0.131825	0.439344	1.0823	0.580984	0.700874	0.337827	0.01013	L-Threonine	5.61818	5.94807	5.21414	5.59346	0.367588	0.439344	1.0823	0.580984	0.700874	0.337827	0.00104247	L-Threonine
D-Threonine	1.5841	1.64701	1.82456	1.68522	0.124704	3.41932	3.45505	3.33828	3.40422	0.0598318	0.00356678	D-Threonine	1.5841	1.64701	1.82456	1.68522	0.124704	0.963795	1.34036	1.16836	1.15751	0.188516	0.0415192	D-Threonine	3.41932	3.45505	3.33828	3.40422	0.0598318	0.963795	1.34036	1.16836	1.15751	0.188516	0.00220269	D-Threonine
L-Tryptophan	2.40818	2.1601	2.31508	2.29445	0.125321	4.80828	4.58173	4.49563	4.62855	0.161502	0.00108724	L-Tryptophan	2.40818	2.1601	2.31508	2.29445	0.125321	0.852339	0.99923	0.828656	0.893408	0.0924064	0.00746696	L-Tryptophan	4.80828	4.58173	4.49563	4.62855	0.161502	0.852339	0.99923	0.828656	0.893408	0.0924064	0.000915057	L-Tryptophan
L-Tyrosine	2.75152	2.91861	2.64981	2.77331	0.135716	5.03264	5.24271	5.00601	5.09379	0.12966	8.78147e-05	L-Tyrosine	2.75152	2.91861	2.64981	2.77331	0.135716	0.61012	0.647069	0.756293	0.671161	0.0760062	0.00277034	L-Tyrosine	5.03264	5.24271	5.00601	5.09379	0.12966	0.61012	0.647069	0.756293	0.671161	0.0760062	0.000509462	L-Tyrosine
L-Valine	3.3883	2.26594	3.54927	3.06784	0.699109	6.30873	5.34999	5.38006	5.67959	0.545053	0.0219365	L-Valine	3.3883	2.26594	3.54927	3.06784	0.699109	0.851308	0.821328	0.876459	0.849698	0.0276006	0.0293687	L-Valine	6.30873	5.34999	5.38006	5.67959	0.545053	0.851308	0.821328	0.876459	0.849698	0.0276006	0.00419581	L-Valine
Ala-Ala	2.89553	3.11986	3.21662	3.07734	0.164714	4.7726	5.37249	4.67871	4.94127	0.37639	0.014673	Ala-Ala	2.89553	3.11986	3.21662	3.07734	0.164714	0.770343	0.986908	0.437312	0.731521	0.276847	0.00843021	Ala-Ala	4.7726	5.37249	4.67871	4.94127	0.37639	0.770343	0.986908	0.437312	0.731521	0.276847	0.000704329	Ala-Ala
Ala-Arg	1.77128	2.2674	2.11655	2.05175	0.254331	0.123802	1.36594	3.54852	1.67942	1.73375	0.726936	Ala-Arg	1.77128	2.2674	2.11655	2.05175	0.254331	0.886514	1.10927	0.78505	0.926946	0.16585	0.0131026	Ala-Arg	0.123802	1.36594	3.54852	1.67942	1.73375	0.886514	1.10927	0.78505	0.926946	0.16585	0.547182	Ala-Arg
Ala-Asn	2.83342	2.86159	2.39552	2.69684	0.26133	0.272877	6.64082	5.3038	4.0725	3.35779	0.559791	Ala-Asn	2.83342	2.86159	2.39552	2.69684	0.26133	0.593707	0.751172	0.671381	0.672087	0.0787348	0.00579968	Ala-Asn	0.272877	6.64082	5.3038	4.0725	3.35779	0.593707	0.751172	0.671381	0.672087	0.0787348	0.21471	Ala-Asn
Ala-Asp	2.78752	4.14055	3.71451	3.54752	0.691797	6.34378	6.05539	6.02168	6.14028	0.177041	0.0345551	Ala-Asp	2.78752	4.14055	3.71451	3.54752	0.691797	0.708919	0.788009	0.72428	0.740403	0.0419378	0.017743	Ala-Asp	6.34378	6.05539	6.02168	6.14028	0.177041	0.708919	0.788009	0.72428	0.740403	0.0419378	0.00047566	Ala-Asp
Ala-Glu	2.81407	2.38561	2.54959	2.58309	0.216184	4.49465	4.73268	4.61177	4.61303	0.119021	0.00892544	Ala-Glu	2.81407	2.38561	2.54959	2.58309	0.216184	0.66752	1.53111	1.59296	1.26387	0.517375	0.086232	Ala-Glu	4.49465	4.73268	4.61177	4.61303	0.119021	0.66752	1.53111	1.59296	1.26387	0.517375	0.00529725	Ala-Glu
Ala-Gln	3.16681	3.45016	3.57565	3.39754	0.209438	2.6913	6.45911	6.49049	5.21363	2.18446	0.25393	Ala-Gln	3.16681	3.45016	3.57565	3.39754	0.209438	1.08496	0.649993	1.20895	0.9813	0.293542	0.00738725	Ala-Gln	2.6913	6.45911	6.49049	5.21363	2.18446	1.08496	0.649993	1.20895	0.9813	0.293542	0.08525	Ala-Gln
Ala-Gly	2.67087	2.75421	2.96218	2.79576	0.150033	5.86439	5.88152	5.80519	5.85037	0.0400513	0.00123655	Ala-Gly	2.67087	2.75421	2.96218	2.79576	0.150033	0.889209	1.01424	0.90836	0.93727	0.0673424	0.00279196	Ala-Gly	5.86439	5.88152	5.80519	5.85037	0.0400513	0.889209	1.01424	0.90836	0.93727	0.0673424	4.29268e-05	Ala-Gly
Ala-His	2.36958	1.50274	2.31826	2.06353	0.486333	3.47516	3.65255	3.81933	3.64902	0.172112	0.0349364	Ala-His	2.36958	1.50274	2.31826	2.06353	0.486333	1.22071	1.32815	0.623478	1.05745	0.379648	0.151992	Ala-His	3.47516	3.65255	3.81933	3.64902	0.172112	1.22071	1.32815	0.623478	1.05745	0.379648	0.0133798	Ala-His
Ala-Ile	3.29887	3.0793	3.43709	3.27175	0.180432	6.21283	5.65733	5.16132	5.67716	0.526035	0.0209937	Ala-Ile	3.29887	3.0793	3.43709	3.27175	0.180432	1.11193	1.38741	0.680134	1.05982	0.356506	0.0188087	Ala-Ile	6.21283	5.65733	5.16132	5.67716	0.526035	1.11193	1.38741	0.680134	1.05982	0.356506	0.00290378	Ala-Ile
Ala-Leu	2.63429	3.57343	3.16841	3.12538	0.471042	5.47194	5.66601	5.67782	5.60525	0.115608	0.00747299	Ala-Leu	2.63429	3.57343	3.16841	3.12538	0.471042	0.669963	1.53386	0.431445	0.878422	0.580018	0.0117717	Ala-Leu	5.47194	5.66601	5.67782	5.60525	0.115608	0.669963	1.53386	0.431445	0.878422	0.580018	0.00466086	Ala-Leu
Ala-Lys	2.05736	2.04567	2.06536	2.05613	0.0099043	4.03164	4.09011	3.9861	4.03595	0.052137	0.000327114	Ala-Lys	2.05736	2.04567	2.06536	2.05613	0.0099043	0.748227	0.817591	0.13746	0.567759	0.374261	0.0213457	Ala-Lys	4.03164	4.09011	3.9861	4.03595	0.052137	0.748227	0.817591	0.13746	0.567759	0.374261	0.00299567	Ala-Lys
Ala-Met	3.2284	3.7624	3.52913	3.50664	0.267712	7.36554	6.82404	7.32338	7.17099	0.301204	0.00740986	Ala-Met	3.2284	3.7624	3.52913	3.50664	0.267712	0.742884	0.817617	0.18841	0.58297	0.343736	0.00706758	Ala-Met	7.36554	6.82404	7.32338	7.17099	0.301204	0.742884	0.817617	0.18841	0.58297	0.343736	0.00244333	Ala-Met
Ala-Phe	2.48787	2.60051	2.52982	2.5394	0.056928	3.88496	4.34702	4.82	4.35066	0.467528	0.0199653	Ala-Phe	2.48787	2.60051	2.52982	2.5394	0.056928	0.745995	0.880622	0.152287	0.592968	0.387532	0.0120529	Ala-Phe	3.88496	4.34702	4.82	4.35066	0.467528	0.745995	0.880622	0.152287	0.592968	0.387532	0.0149527	Ala-Phe
Ala-Pro	2.24505	2.40794	2.31129	2.32143	0.0819141	3.7218	4.80704	3.43528	3.98804	0.723598	0.0482874	Ala-Pro	2.24505	2.40794	2.31129	2.32143	0.0819141	0.832715	0.335423	0.697833	0.62199	0.257175	0.0129592	Ala-Pro	3.7218	4.80704	3.43528	3.98804	0.723598	0.832715	0.335423	0.697833	0.62199	0.257175	0.0260813	Ala-Pro
Ala-Ser	2.95364	3.35187	3.71415	3.33989	0.380395	7.32729	6.30842	4.43386	6.02319	1.46765	0.127705	Ala-Ser	2.95364	3.35187	3.71415	3.33989	0.380395	0.626955	0.786569	0.648114	0.687213	0.0866928	0.00667741	Ala-Ser	7.32729	6.30842	4.43386	6.02319	1.46765	0.626955	0.786569	0.648114	0.687213	0.0866928	0.024254	Ala-Ser
Ala-Thr	1.89598	2.13853	1.95537	1.99662	0.126427	4.80965	4.1539	4.64899	4.53751	0.341792	0.0111303	Ala-Thr	1.89598	2.13853	1.95537	1.99662	0.126427	1.16653	0.805537	0.912377	0.96148	0.185436	0.027192	Ala-Thr	4.80965	4.1539	4.64899	4.53751	0.341792	1.16653	0.805537	0.912377	0.96148	0.185436	0.00106857	Ala-Thr
Ala-Trp	3.33908	3.3473	3.04606	3.24415	0.171598	6.00167	6.06147	5.51131	5.85815	0.301856	0.000840952	Ala-Trp	3.33908	3.3473	3.04606	3.24415	0.171598	0.564728	0.659489	0.618403	0.614207	0.0475193	0.00156554	Ala-Trp	6.00167	6.06147	5.51131	5.85815	0.301856	0.564728	0.659489	0.618403	0.614207	0.0475193	0.00112209	Ala-Trp
Ala-Tyr	3.24101	2.89415	2.9129	3.01602	0.19507	6.82717	6.38998	6.1863	6.46781	0.32745	0.000724071	Ala-Tyr	3.24101	2.89415	2.9129	3.01602	0.19507	0.759964	1.20753	1.00462	0.990703	0.224105	0.0133825	Ala-Tyr	6.82717	6.38998	6.1863	6.46781	0.32745	0.759964	1.20753	1.00462	0.990703	0.224105	0.00288931	Ala-Tyr
Ala-Val	2.16814	2.23834	2.338	2.24816	0.0853576	4.23348	4.70421	3.70445	4.21405	0.500165	0.0256793	Ala-Val	2.16814	2.23834	2.338	2.24816	0.0853576	1.09382	1.39371	0.553196	1.01358	0.425964	0.048732	Ala-Val	4.23348	4.70421	3.70445	4.21405	0.500165	1.09382	1.39371	0.553196	1.01358	0.425964	0.000296462	Ala-Val
Arg-Ala	1.83703	1.81434	2.33494	1.99544	0.294238	3.66271	3.97137	4.13973	3.9246	0.241923	0.00347928	Arg-Ala	1.83703	1.81434	2.33494	1.99544	0.294238	1.37289	1.86411	0.73521	1.32407	0.566031	0.302203	Arg-Ala	3.66271	3.97137	4.13973	3.9246	0.241923	1.37289	1.86411	0.73521	1.32407	0.566031	0.0234543	Arg-Ala
Arg-Arg	2.04158	1.89394	2.1396	2.02504	0.123663	3.84681	3.85239	3.84495	3.84805	0.0038741	0.00162616	Arg-Arg	2.04158	1.89394	2.1396	2.02504	0.123663	0.690799	1.56967	0.634453	0.964973	0.524438	0.103571	Arg-Arg	3.84681	3.85239	3.84495	3.84805	0.0038741	0.690799	1.56967	0.634453	0.964973	0.524438	0.0106959	Arg-Arg
Arg-Asp	1.48294	2.29623	2.35187	2.04368	0.486411	3.99656	3.94804	3.65429	3.8663	0.185196	0.0368542	Arg-Asp	1.48294	2.29623	2.35187	2.04368	0.486411	0.678224	1.11226	0.722983	0.837824	0.238724	0.0368668	Arg-Asp	3.99656	3.94804	3.65429	3.8663	0.185196	0.678224	1.11226	0.722983	0.837824	0.238724	0.00236476	Arg-Asp
Arg-Gln	2.19991	2.61853	2.68199	2.50014	0.261938	4.67606	4.78827	4.95618	4.80684	0.140978	0.00151674	Arg-Gln	2.19991	2.61853	2.68199	2.50014	0.261938	0.754202	0.746164	0.856229	0.785532	0.0613579	0.0061533	Arg-Gln	4.67606	4.78827	4.95618	4.80684	0.140978	0.754202	0.746164	0.856229	0.785532	0.0613579	0.00017008	Arg-Gln
Arg-Glu	3.52126	2.73444	2.64543	2.96704	0.482025	4.87427	4.92812	4.56388	4.78876	0.196603	0.0179561	Arg-Glu	3.52126	2.73444	2.64543	2.96704	0.482025	0.880061	0.943032	0.881078	0.90139	0.036066	0.0188744	Arg-Glu	4.87427	4.92812	4.56388	4.78876	0.196603	0.880061	0.943032	0.881078	0.90139	0.036066	0.000692043	Arg-Glu
Arg-Ile	3.32344	3.05162	2.98062	3.11856	0.180951	5.03757	4.46755	3.81165	4.43892	0.613462	0.0364885	Arg-Ile	3.32344	3.05162	2.98062	3.11856	0.180951	0.276521	0.422154	0.529926	0.409534	0.127173	0.00422535	Arg-Ile	5.03757	4.46755	3.81165	4.43892	0.613462	0.276521	0.422154	0.529926	0.409534	0.127173	0.0110503	Arg-Ile
Arg-Leu	2.20171	1.91828	2.22819	2.11606	0.171792	2.67785	2.12423	1.94623	2.24944	0.381539	0.60874	Arg-Leu	2.20171	1.91828	2.22819	2.11606	0.171792	0.919801	0.67878	0.600434	0.733005	0.166445	0.00781161	Arg-Leu	2.67785	2.12423	1.94623	2.24944	0.381539	0.919801	0.67878	0.600434	0.733005	0.166445	0.00663972	Arg-Leu
Arg-Lys	2.12543	2.33438	2.01874	2.15952	0.160555	3.42667	3.16962	2.58534	3.06054	0.43114	0.0523182	Arg-Lys	2.12543	2.33438	2.01874	2.15952	0.160555	0.687196	0.509445	0.579177	0.591939	0.0895603	0.00667103	Arg-Lys	3.42667	3.16962	2.58534	3.06054	0.43114	0.687196	0.509445	0.579177	0.591939	0.0895603	0.00874302	Arg-Lys
Arg-Met	5.05064	5.23554	4.97099	5.08573	0.13572	6.97646	11.7256	9.35599	9.35267	2.37456	0.0837175	Arg-Met	5.05064	5.23554	4.97099	5.08573	0.13572	0.515852	0.587511	0.572175	0.558513	0.0377328	0.000253129	Arg-Met	6.97646	11.7256	9.35599	9.35267	2.37456	0.515852	0.587511	0.572175	0.558513	0.0377328	0.022773	Arg-Met
Arg-Phe	2.07787	1.97582	2.0175	2.02373	0.0513099	3.03533	3.56642	3.42163	3.34113	0.274544	0.0197319	Arg-Phe	2.07787	1.97582	2.0175	2.02373	0.0513099	0.992907	0.813688	1.00151	0.936035	0.106042	0.00150262	Arg-Phe	3.03533	3.56642	3.42163	3.34113	0.274544	0.992907	0.813688	1.00151	0.936035	0.106042	0.00719982	Arg-Phe
Arg-Ser	3.14889	2.84435	2.9751	2.98945	0.152778	4.99767	5.42387	5.02416	5.14857	0.238787	0.0100417	Arg-Ser	3.14889	2.84435	2.9751	2.98945	0.152778	0.50103	0.535778	0.861763	0.632857	0.198999	0.00436238	Arg-Ser	4.99767	5.42387	5.02416	5.14857	0.238787	0.50103	0.535778	0.861763	0.632857	0.198999	0.0021497	Arg-Ser
Arg-Trp	2.82975	2.79287	3.03497	2.88586	0.130437	5.62182	5.6122	5.26028	5.4981	0.206011	0.00544894	Arg-Trp	2.82975	2.79287	3.03497	2.88586	0.130437	0.4862	1.19143	0.583601	0.753744	0.382164	0.0153401	Arg-Trp	5.62182	5.6122	5.26028	5.4981	0.206011	0.4862	1.19143	0.583601	0.753744	0.382164	0.00193711	Arg-Trp
Arg-Tyr	1.88775	1.69629	1.69252	1.75885	0.111646	3.54113	3.48076	3.48454	3.50214	0.0338141	0.000665969	Arg-Tyr	1.88775	1.69629	1.69252	1.75885	0.111646	0.477988	1.09313	0.932693	0.834605	0.319088	0.0645475	Arg-Tyr	3.54113	3.48076	3.48454	3.50214	0.0338141	0.477988	1.09313	0.932693	0.834605	0.319088	0.00576395	Arg-Tyr
Arg-Val	3.16009	3.22641	3.2026	3.19637	0.0335935	5.17075	5.41305	5.28298	5.28893	0.121259	0.000597353	Arg-Val	3.16009	3.22641	3.2026	3.19637	0.0335935	0.49734	1.23271	0.535304	0.755118	0.414042	0.00829824	Arg-Val	5.17075	5.41305	5.28298	5.28893	0.121259	0.49734	1.23271	0.535304	0.755118	0.414042	0.00153833	Arg-Val
Asn-Glu	3.52711	3.27648	3.32496	3.37618	0.132935	5.89894	6.05261	5.97943	5.97699	0.0768643	0.00211347	Asn-Glu	3.52711	3.27648	3.32496	3.37618	0.132935	0.557986	0.607617	0.598293	0.587965	0.026378	0.00108647	Asn-Glu	5.89894	6.05261	5.97943	5.97699	0.0768643	0.557986	0.607617	0.598293	0.587965	0.026378	3.15939e-05	Asn-Glu
Asn-Val	2.22271	0.562252	2.13318	1.63938	0.933894	3.89381	4.27387	3.6058	3.92449	0.335088	0.0856445	Asn-Val	2.22271	0.562252	2.13318	1.63938	0.933894	0.628599	0.688416	1.04137	0.786129	0.223061	0.236743	Asn-Val	3.89381	4.27387	3.6058	3.92449	0.335088	0.628599	0.688416	1.04137	0.786129	0.223061	0.00910289	Asn-Val
Asp-Ala	3.1764	2.31494	2.9913	2.82755	0.453477	4.74469	5.3367	4.90402	4.99514	0.306344	0.0385738	Asp-Ala	3.1764	2.31494	2.9913	2.82755	0.453477	0.639295	0.648853	0.647606	0.645252	0.00519587	0.0143289	Asp-Ala	4.74469	5.3367	4.90402	4.99514	0.306344	0.639295	0.648853	0.647606	0.645252	0.00519587	0.00160569	Asp-Ala
Asp-Asp	3.57712	3.10764	2.81355	3.1661	0.385129	4.85218	5.32633	4.57076	4.91643	0.381859	0.0233783	Asp-Asp	3.57712	3.10764	2.81355	3.1661	0.385129	0.752952	0.587838	0.440549	0.59378	0.156287	0.00265717	Asp-Asp	4.85218	5.32633	4.57076	4.91643	0.381859	0.752952	0.587838	0.440549	0.59378	0.156287	0.00230996	Asp-Asp
Asp-Glu	3.01131	2.87465	2.75257	2.87951	0.129437	5.89082	0.975427	3.92296	3.5964	2.47392	0.659118	Asp-Glu	3.01131	2.87465	2.75257	2.87951	0.129437	1.1748	0.963021	1.43536	1.19106	0.236589	0.01203	Asp-Glu	5.89082	0.975427	3.92296	3.5964	2.47392	1.1748	0.963021	1.43536	1.19106	0.236589	0.218632	Asp-Glu
Asp-Gln	3.9719	4.08983	3.976	4.01258	0.0669379	6.0845	6.59214	4.98512	5.88725	0.821463	0.0524577	Asp-Gln	3.9719	4.08983	3.976	4.01258	0.0669379	1.18184	0.59177	0.56009	0.777899	0.350179	0.00474315	Asp-Gln	6.0845	6.59214	4.98512	5.88725	0.821463	1.18184	0.59177	0.56009	0.777899	0.350179	0.00822838	Asp-Gln
Asp-Gly	3.54107	4.16812	3.68008	3.79642	0.329315	6.88835	7.29623	6.88429	7.02296	0.236672	0.00039621	Asp-Gly	3.54107	4.16812	3.68008	3.79642	0.329315	0.969006	0.710989	0.654434	0.778143	0.167693	0.00709084	Asp-Gly	6.88835	7.29623	6.88429	7.02296	0.236672	0.969006	0.710989	0.654434	0.778143	0.167693	0.000947625	Asp-Gly
Asp-Leu	3.17887	3.69701	3.12594	3.33394	0.315541	5.99922	6.06153	6.26981	6.11019	0.141708	0.00656492	Asp-Leu	3.17887	3.69701	3.12594	3.33394	0.315541	0.520792	0.624278	0.520719	0.555263	0.0597688	0.00281798	Asp-Leu	5.99922	6.06153	6.26981	6.11019	0.141708	0.520792	0.624278	0.520719	0.555263	0.0597688	0.000309891	Asp-Leu
Asp-Lys	2.87826	2.30455	3.22442	2.80241	0.464603	5.5334	6.29214	5.42273	5.74943	0.473252	0.0316072	Asp-Lys	2.87826	2.30455	3.22442	2.80241	0.464603	0.498774	0.696524	0.451103	0.5488	0.130134	0.0222925	Asp-Lys	5.5334	6.29214	5.42273	5.74943	0.473252	0.498774	0.696524	0.451103	0.5488	0.130134	0.0014512	Asp-Lys
Asp-Phe	2.43975	2.88174	2.36247	2.56132	0.280168	4.15415	4.28023	4.58258	4.33898	0.220175	0.0176399	Asp-Phe	2.43975	2.88174	2.36247	2.56132	0.280168	0.51534	1.27677	1.08755	0.959889	0.396445	0.013433	Asp-Phe	4.15415	4.28023	4.58258	4.33898	0.220175	0.51534	1.27677	1.08755	0.959889	0.396445	0.00322459	Asp-Phe
Asp-Trp	2.88211	3.52973	3.04441	3.15208	0.336966	5.05467	5.57449	5.4514	5.36019	0.271646	0.00229934	Asp-Trp	2.88211	3.52973	3.04441	3.15208	0.336966	0.628807	0.823036	0.547598	0.66648	0.141531	0.00276617	Asp-Trp	5.05467	5.57449	5.4514	5.36019	0.271646	0.628807	0.823036	0.547598	0.66648	0.141531	0.000900628	Asp-Trp
Asp-Val	2.59735	2.46267	2.49407	2.51803	0.0704655	4.35591	4.64272	4.37824	4.45895	0.159536	0.00411815	Asp-Val	2.59735	2.46267	2.49407	2.51803	0.0704655	0.535655	1.266	0.518404	0.773352	0.426732	0.0239769	Asp-Val	4.35591	4.64272	4.37824	4.45895	0.159536	0.535655	1.266	0.518404	0.773352	0.426732	0.00176089	Asp-Val
Glu-Ala	3.02407	3.56895	3.19945	3.26416	0.278142	5.7127	6.2116	5.91958	5.94796	0.25066	7.02452e-05	Glu-Ala	3.02407	3.56895	3.19945	3.26416	0.278142	0.719625	1.46964	0.497402	0.895557	0.509439	0.00553353	Glu-Ala	5.7127	6.2116	5.91958	5.94796	0.25066	0.719625	1.46964	0.497402	0.895557	0.509439	0.00154141	Glu-Ala
Glu-Asp	4.44152	5.12665	3.69195	4.42004	0.717593	6.16904	7.183	6.46754	6.60652	0.521072	0.0194505	Glu-Asp	4.44152	5.12665	3.69195	4.42004	0.717593	0.638438	0.802021	0.491238	0.643899	0.155464	0.00731404	Glu-Asp	6.16904	7.183	6.46754	6.60652	0.521072	0.638438	0.802021	0.491238	0.643899	0.155464	0.00169199	Glu-Asp
Glu-Glu	2.40913	3.51737	2.32963	2.75204	0.663983	4.42021	4.2856	4.04538	4.2504	0.189878	0.0572743	Glu-Glu	2.40913	3.51737	2.32963	2.75204	0.663983	0.664486	0.582657	0.665983	0.637709	0.0476822	0.0357474	Glu-Glu	4.42021	4.2856	4.04538	4.2504	0.189878	0.664486	0.582657	0.665983	0.637709	0.0476822	0.0010586	Glu-Glu
Glu-Gly	2.90502	2.96858	2.51637	2.79666	0.244805	3.76612	4.57379	4.16039	4.16677	0.403872	0.0328765	Glu-Gly	2.90502	2.96858	2.51637	2.79666	0.244805	0.73842	0.58233	0.758467	0.693073	0.0964285	0.00757264	Glu-Gly	3.76612	4.57379	4.16039	4.16677	0.403872	0.73842	0.58233	0.758467	0.693073	0.0964285	0.00645826	Glu-Gly
Glu-Ser	2.5581	2.59895	2.76991	2.64232	0.112369	2.68443	3.92074	3.88428	3.49648	0.703496	0.146533	Glu-Ser	2.5581	2.59895	2.76991	2.64232	0.112369	5.85536	4.65442	5.10281	5.2042	0.606854	0.0209024	Glu-Ser	2.68443	3.92074	3.88428	3.49648	0.703496	5.85536	4.65442	5.10281	5.2042	0.606854	0.148901	Glu-Ser
Glu-Trp	1.90539	2.19426	2.24433	2.11466	0.182957	2.87753	3.4532	3.19165	3.17413	0.288235	0.00879094	Glu-Trp	1.90539	2.19426	2.24433	2.11466	0.182957	0.923096	0.869347	0.58171	0.791385	0.183561	0.0213256	Glu-Trp	2.87753	3.4532	3.19165	3.17413	0.288235	0.923096	0.869347	0.58171	0.791385	0.183561	0.00799105	Glu-Trp
Glu-Tyr	2.42078	3.31513	3.4438	3.0599	0.557221	5.84489	5.65083	5.08413	5.52662	0.395297	0.0415425	Glu-Tyr	2.42078	3.31513	3.4438	3.0599	0.557221	1.21258	0.861406	0.352473	0.808821	0.43246	0.0553779	Glu-Tyr	5.84489	5.65083	5.08413	5.52662	0.395297	1.21258	0.861406	0.352473	0.808821	0.43246	9.45751e-05	Glu-Tyr
Glu-Val	2.60074	2.56177	2.56573	2.57608	0.0214487	4.16796	4.10132	4.38992	4.21973	0.151102	0.00302596	Glu-Val	2.60074	2.56177	2.56573	2.57608	0.0214487	1.50254	1.19696	0.432094	1.04386	0.551398	0.0386745	Glu-Val	4.16796	4.10132	4.38992	4.21973	0.151102	1.50254	1.19696	0.432094	1.04386	0.551398	0.0152703	Glu-Val
Gln-Glu	2.78565	3.13255	2.59013	2.83611	0.274708	4.4221	5.06871	4.81865	4.76982	0.32606	0.00772224	Gln-Glu	2.78565	3.13255	2.59013	2.83611	0.274708	0.931385	0.988769	0.204504	0.708219	0.437173	0.00517003	Gln-Glu	4.4221	5.06871	4.81865	4.76982	0.32606	0.931385	0.988769	0.204504	0.708219	0.437173	0.00632021	Gln-Glu
Gln-Gln	2.25193	2.60523	2.37176	2.40964	0.179667	4.15675	4.60146	5.36301	4.70707	0.610027	0.0221728	Gln-Gln	2.25193	2.60523	2.37176	2.40964	0.179667	0.443649	0.932734	0.256861	0.544415	0.349022	0.00488499	Gln-Gln	4.15675	4.60146	5.36301	4.70707	0.610027	0.443649	0.932734	0.256861	0.544415	0.349022	0.0126101	Gln-Gln
Gln-Gly	2.30414	2.59154	2.247	2.38089	0.184648	4.46736	4.6965	5.10596	4.75661	0.323511	0.0102347	Gln-Gly	2.30414	2.59154	2.247	2.38089	0.184648	0.627187	0.678862	0.319602	0.541884	0.194228	0.00194093	Gln-Gly	4.46736	4.6965	5.10596	4.75661	0.323511	0.627187	0.678862	0.319602	0.541884	0.194228	0.00471287	Gln-Gly
Gly-Ala	1.98667	2.87634	2.92064	2.59455	0.526902	4.26341	4.45363	5.33029	4.68244	0.569059	0.0149474	Gly-Ala	1.98667	2.87634	2.92064	2.59455	0.526902	0.926106	0.80625	0.228042	0.653466	0.37327	0.0551005	Gly-Ala	4.26341	4.45363	5.33029	4.68244	0.569059	0.926106	0.80625	0.228042	0.653466	0.37327	0.0177503	Gly-Ala
Gly-Arg	2.49284	2.14258	2.06516	2.23352	0.227883	3.50093	3.39046	3.55701	3.4828	0.0847437	0.0122662	Gly-Arg	2.49284	2.14258	2.06516	2.23352	0.227883	1.155	0.6704	0.155954	0.660452	0.499598	0.0118099	Gly-Arg	3.50093	3.39046	3.55701	3.4828	0.0847437	1.155	0.6704	0.155954	0.660452	0.499598	0.0117642	Gly-Arg
Gly-Asn	2.24404	2.07577	2.08584	2.13522	0.0943811	3.85629	3.17209	3.33533	3.45457	0.357344	0.0131785	Gly-Asn	2.24404	2.07577	2.08584	2.13522	0.0943811	1.12232	0.408044	0.129112	0.553158	0.512259	0.0231199	Gly-Asn	3.85629	3.17209	3.33533	3.45457	0.357344	1.12232	0.408044	0.129112	0.553158	0.512259	0.00275665	Gly-Asn
Gly-Asp	3.48899	3.22309	2.69968	3.13725	0.401592	4.09863	5.02328	2.60207	3.90799	1.22181	0.298542	Gly-Asp	3.48899	3.22309	2.69968	3.13725	0.401592	1.27526	0.991044	0.134243	0.800181	0.593969	0.00238363	Gly-Asp	4.09863	5.02328	2.60207	3.90799	1.22181	1.27526	0.991044	0.134243	0.800181	0.593969	0.022432	Gly-Asp
D-(+)-Glucose	5.85836	5.98142	6.55449	6.13142	0.37152	5.68759	3.7996	3.54194	4.34304	1.17152	0.16812	D-(+)-Glucose	5.85836	5.98142	6.55449	6.13142	0.37152	0.706934	0.694327	0.152187	0.517816	0.316707	0.00494663	D-(+)-Glucose	5.68759	3.7996	3.54194	4.34304	1.17152	0.706934	0.694327	0.152187	0.517816	0.316707	0.0224884	D-(+)-Glucose

## Sheet: PMM3
TTEST of MCF-7 Control to Marjoram, Control to Doxorubicin, and Marjoram to Doxorubicin Comparison of PAIRS to different compounds				The highlighted average in a pair denotes the higher absorbance in that pair. TTEST was run using an alpha of 0.05.						Significant p values are highlighted			MCF-7 Control to Doxorubicin			The highlighted average in a pair denotes the higher absorbance in that pair. TTEST was run using an alpha of 0.05.						Significant p values are highlighted			Marjoram to Doxorubicin			The highlighted average in a pair denotes the higher absorbance in that pair. TTEST was run using an alpha of 0.05.						Significant p values are highlighted
PMM-3												PMM-3												PMM-3												PMM-3
blood sample date (mm/dd/yyyy)	MCF-7 C	MCF-7 C	MCF-7 C	MCF-7 C	MCF-7 C	MCF-7 M	MCF-7 M	MCF-7 M	MCF-7 M	MCF-7 M	alpha-0.05	blood sample date (mm/dd/yyyy)	MCF-7 C	MCF-7 C	MCF-7 C	MCF-7 C	MCF-7 C	MCF-7 D	MCF-7 D	MCF-7 D	MCF-7 D	MCF-7 D	alpha-0.05	blood sample date (mm/dd/yyyy)	MCF-7 M	MCF-7 M	MCF-7 M	MCF-7 M	MCF-7 M	MCF-7 D	MCF-7 D	MCF-7 D	MCF-7 D	MCF-7 D	alpha-0.05	blood sample date (mm/dd/yyyy)
assay date (mm/dd/yyyy)	Plate 1	Plate 2	Plate 3	Average	STDEV	Plate 1	Plate 2	Plate 3	Average	STDEV	TTEST	assay date (mm/dd/yyyy)	Plate 1	Plate 2	Plate 3	Average	STDEV	Plate 1	Plate 2	Plate 3	Average	STDEV	TTEST	assay date (mm/dd/yyyy)	Plate 1	Plate 2	Plate 3	Average	STDEV	Plate 1	Plate 2	Plate 3	Average	STDEV	TTEST	assay date (mm/dd/yyyy)
CMS#												CMS#												CMS#												CMS#
Negative Control	3.38861	4.65915	2.88767	3.64514	0.913178	1.40846	2.08519	1.98443	1.82603	0.365111	0.0652577	Negative Control	3.38861	4.65915	2.88767	3.64514	0.913178	2.33438	1.90923	2.92882	2.39081	0.512132	0.262375	Negative Control	1.40846	2.08519	1.98443	1.82603	0.365111	2.33438	1.90923	2.92882	2.39081	0.512132	0.266816	Negative Control
Negative Control	2.78779	3.05735	2.25293	2.69935	0.409434	4.96623	5.88273	4.10578	4.98491	0.888622	0.01528	Negative Control	2.78779	3.05735	2.25293	2.69935	0.409434	0.847649	0.678549	1.15842	0.894873	0.243396	0.0409632	Negative Control	4.96623	5.88273	4.10578	4.98491	0.888622	0.847649	0.678549	1.15842	0.894873	0.243396	0.0244569	Negative Control
Negative Control	2.36888	2.95927	2.56139	2.62984	0.301086	4.74819	4.96705	3.40558	4.37361	0.845451	0.0636734	Negative Control	2.36888	2.95927	2.56139	2.62984	0.301086	0.24438	0.592681	1.01189	0.616319	0.384303	0.0141752	Negative Control	4.74819	4.96705	3.40558	4.37361	0.845451	0.24438	0.592681	1.01189	0.616319	0.384303	0.0314761	Negative Control
Gly-Gly	2.6185	2.04174	3.21561	2.62528	0.586962	5.62437	5.55551	4.96075	5.38021	0.364892	0.0345437	Gly-Gly	2.6185	2.04174	3.21561	2.62528	0.586962	0.610918	0.78493	1.22251	0.872784	0.315117	0.0194251	Gly-Gly	5.62437	5.55551	4.96075	5.38021	0.364892	0.610918	0.78493	1.22251	0.872784	0.315117	0.00743829	Gly-Gly
Gly-His	2.40541	2.62074	2.84159	2.62258	0.218095	4.0706	5.43664	4.60833	4.70519	0.688153	0.0298044	Gly-His	2.40541	2.62074	2.84159	2.62258	0.218095	0.902743	0.580942	1.14066	0.874781	0.280904	0.00795446	Gly-His	4.0706	5.43664	4.60833	4.70519	0.688153	0.902743	0.580942	1.14066	0.874781	0.280904	0.0179286	Gly-His
Gly-Ile	2.74532	2.76789	2.3166	2.60994	0.254287	5.00448	5.10226	5.18431	5.09702	0.0900297	0.00587946	Gly-Ile	2.74532	2.76789	2.3166	2.60994	0.254287	1.11253	0.67845	1.1917	0.994227	0.27632	0.0284628	Gly-Ile	5.00448	5.10226	5.18431	5.09702	0.0900297	1.11253	0.67845	1.1917	0.994227	0.27632	0.00157697	Gly-Ile
Gly-Leu	2.05378	2.25111	4.09485	2.79991	1.12578	6.46283	6.6915	5.31187	6.1554	0.739412	0.0883033	Gly-Leu	2.05378	2.25111	4.09485	2.79991	1.12578	0.900058	1.16351	0.589715	0.884428	0.287216	0.137598	Gly-Leu	6.46283	6.6915	5.31187	6.1554	0.739412	0.900058	1.16351	0.589715	0.884428	0.287216	0.00270292	Gly-Leu
Gly-Lys	1.34634	1.40149	2.43101	1.72628	0.610938	3.33568	3.52296	3.55886	3.4725	0.11984	0.0303845	Gly-Lys	1.34634	1.40149	2.43101	1.72628	0.610938	0.78483	0.932045	0.628837	0.781904	0.151625	0.159073	Gly-Lys	3.33568	3.52296	3.55886	3.4725	0.11984	0.78483	0.932045	0.628837	0.781904	0.151625	0.00199212	Gly-Lys
Gly-Met	2.03831	2.80593	2.85363	2.56596	0.45758	4.97839	5.38381	5.32196	5.22805	0.218417	0.00285492	Gly-Met	2.03831	2.80593	2.85363	2.56596	0.45758	1.09136	1.42486	0.507891	1.00804	0.464129	0.0637435	Gly-Met	4.97839	5.38381	5.32196	5.22805	0.218417	1.09136	1.42486	0.507891	1.00804	0.464129	0.00494138	Gly-Met
Gly-Phe	2.11707	3.29159	2.77165	2.72677	0.588544	4.7294	4.48344	4.31546	4.50943	0.208195	0.0528879	Gly-Phe	2.11707	3.29159	2.77165	2.72677	0.588544	0.968102	0.36778	0.650332	0.662072	0.300333	0.0565752	Gly-Phe	4.7294	4.48344	4.31546	4.50943	0.208195	0.968102	0.36778	0.650332	0.662072	0.300333	0.0012654	Gly-Phe
Gly-Pro	2.82207	2.30918	0.733455	1.9549	1.08844	5.50356	4.17193	4.33368	4.66972	0.726638	0.0325131	Gly-Pro	2.82207	2.30918	0.733455	1.9549	1.08844	1.55647	1.46265	2.80705	1.94205	0.750572	0.991352	Gly-Pro	5.50356	4.17193	4.33368	4.66972	0.726638	1.55647	1.46265	2.80705	1.94205	0.750572	0.0598038	Gly-Pro
Gly-Ser	2.47848	2.70882	0.420434	1.86924	1.25998	5.01082	4.50539	1.94581	3.82067	1.64323	0.0229486	Gly-Ser	2.47848	2.70882	0.420434	1.86924	1.25998	0.738557	0.615892	1.13358	0.829342	0.27052	0.359833	Gly-Ser	5.01082	4.50539	1.94581	3.82067	1.64323	0.738557	0.615892	1.13358	0.829342	0.27052	0.111967	Gly-Ser
Gly-Thr	2.3025	2.25171	2.73042	2.42821	0.262953	3.46484	3.95932	3.42105	3.61507	0.298929	0.0561762	Gly-Thr	2.3025	2.25171	2.73042	2.42821	0.262953	0.979838	0.674212	0.434987	0.696346	0.273099	0.0271322	Gly-Thr	3.46484	3.95932	3.42105	3.61507	0.298929	0.979838	0.674212	0.434987	0.696346	0.273099	0.00633454	Gly-Thr
Gly-Trp	2.26106	2.64621	1.6979	2.20172	0.476932	6.05624	5.62901	5.22056	5.63527	0.417874	0.00479856	Gly-Trp	2.26106	2.64621	1.6979	2.20172	0.476932	1.08887	1.64917	1.08194	1.27333	0.325504	0.0298853	Gly-Trp	6.05624	5.62901	5.22056	5.63527	0.417874	1.08887	1.64917	1.08194	1.27333	0.325504	0.00489042	Gly-Trp
Gly-Tyr	1.77272	2.39544	1.82601	1.99806	0.345175	5.855	5.81364	6.03235	5.90033	0.116187	0.00390824	Gly-Tyr	1.77272	2.39544	1.82601	1.99806	0.345175	0.750732	0.605712	0.615637	0.65736	0.0810141	0.0284289	Gly-Tyr	5.855	5.81364	6.03235	5.90033	0.116187	0.750732	0.605712	0.615637	0.65736	0.0810141	0.000306973	Gly-Tyr
Gly-Val	1.95294	1.86971	3.42168	2.41478	0.872996	6.31977	6.00114	5.55363	5.95818	0.384873	0.0377808	Gly-Val	1.95294	1.86971	3.42168	2.41478	0.872996	0.457628	0.548453	0.557047	0.521043	0.0550863	0.0604564	Gly-Val	6.31977	6.00114	5.55363	5.95818	0.384873	0.457628	0.548453	0.557047	0.521043	0.0550863	0.00210726	Gly-Val
His-Ala	2.8775	2.84463	2.19601	2.63938	0.384323	5.0655	5.32687	5.23708	5.20982	0.132802	0.00934035	His-Ala	2.8775	2.84463	2.19601	2.63938	0.384323	0.642401	0.520592	0.6817	0.614898	0.0840017	0.0156613	His-Ala	5.0655	5.32687	5.23708	5.20982	0.132802	0.642401	0.520592	0.6817	0.614898	0.0840017	0.000597506	His-Ala
His-Asp	2.28144	2.8084	2.35246	2.48077	0.285951	5.68081	5.66765	5.88247	5.74364	0.120408	0.00393574	His-Asp	2.28144	2.8084	2.35246	2.48077	0.285951	0.610191	0.44789	0.379902	0.479328	0.11832	0.00978965	His-Asp	5.68081	5.66765	5.88247	5.74364	0.120408	0.610191	0.44789	0.379902	0.479328	0.11832	0.000578463	His-Asp
His-Glu	1.68478	1.82592	2.44262	1.98444	0.403019	3.96782	4.25773	4.16491	4.13016	0.148047	0.00998416	His-Glu	1.68478	1.82592	2.44262	1.98444	0.403019	0.93613	0.779766	0.683618	0.799838	0.127447	0.0584742	His-Glu	3.96782	4.25773	4.16491	4.13016	0.148047	0.93613	0.779766	0.683618	0.799838	0.127447	0.00200415	His-Glu
His-Gly	2.12324	1.97765	3.44919	2.5167	0.810838	5.74143	5.58977	5.86189	5.73103	0.136359	0.015196	His-Gly	2.12324	1.97765	3.44919	2.5167	0.810838	0.866798	0.842068	0.781984	0.830283	0.0436177	0.0754907	His-Gly	5.74143	5.58977	5.86189	5.73103	0.136359	0.866798	0.842068	0.781984	0.830283	0.0436177	0.000389792	His-Gly
His-His	2.50931	3.02996	6.16529	3.90152	1.97769	6.75062	5.53092	6.90191	6.39449	0.751685	0.132694	His-His	2.50931	3.02996	6.16529	3.90152	1.97769	0.733339	0.764995	0.754499	0.750944	0.0161246	0.109604	His-His	6.75062	5.53092	6.90191	6.39449	0.751685	0.733339	0.764995	0.754499	0.750944	0.0161246	0.00603492	His-His
His-Leu	2.01661	2.10037	1.87054	1.99584	0.116317	4.29698	3.802	4.38974	4.16291	0.315978	0.0123136	His-Leu	2.01661	2.10037	1.87054	1.99584	0.116317	0.72038	0.515636	0.702858	0.646291	0.11349	0.00824571	His-Leu	4.29698	3.802	4.38974	4.16291	0.315978	0.72038	0.515636	0.702858	0.646291	0.11349	0.00115174	His-Leu
His-Lys	3.12965	1.32034	2.35816	2.26938	0.907914	3.99837	4.34008	4.6684	4.33562	0.33504	0.0823748	His-Lys	3.12965	1.32034	2.35816	2.26938	0.907914	0.77942	0.619094	0.558598	0.652371	0.11411	0.079306	His-Lys	3.99837	4.34008	4.6684	4.33562	0.33504	0.77942	0.619094	0.558598	0.652371	0.11411	0.00486549	His-Lys
His-Met	3.00057	3.46701	3.26136	3.24298	0.233764	6.73958	2.93139	8.30156	5.99085	2.76227	0.244349	His-Met	3.00057	3.46701	3.26136	3.24298	0.233764	0.997302	0.658526	1.13345	0.929759	0.244559	0.0115003	His-Met	6.73958	2.93139	8.30156	5.99085	2.76227	0.997302	0.658526	1.13345	0.929759	0.244559	0.0735103	His-Met
His-Pro	1.46215	2.29891	2.25409	2.00505	0.470698	5.1824	4.98843	5.33089	5.16724	0.171733	0.00891547	His-Pro	1.46215	2.29891	2.25409	2.00505	0.470698	0.917793	0.561641	0.546061	0.675165	0.210266	0.0772836	His-Pro	5.1824	4.98843	5.33089	5.16724	0.171733	0.917793	0.561641	0.546061	0.675165	0.210266	0.00116839	His-Pro
His-Ser	1.02857	1.90478	2.17317	1.70218	0.598595	3.90987	3.87951	3.59376	3.79438	0.174402	0.0390018	His-Ser	1.02857	1.90478	2.17317	1.70218	0.598595	0.911792	0.969256	0.583151	0.8214	0.20832	0.174718	His-Ser	3.90987	3.87951	3.59376	3.79438	0.174402	0.911792	0.969256	0.583151	0.8214	0.20832	0.000112764	His-Ser
His-Trp	1.38907	1.31193	1.53297	1.41132	0.11219	3.58122	3.81067	3.6193	3.6704	0.122965	0.00298337	His-Trp	1.38907	1.31193	1.53297	1.41132	0.11219	0.603029	0.77161	0.575435	0.650025	0.106196	0.024372	His-Trp	3.58122	3.81067	3.6193	3.6704	0.122965	0.603029	0.77161	0.575435	0.650025	0.106196	4.89645e-05	His-Trp
His-Tyr	3.16966	1.9288	4.1234	3.07395	1.10042	10.0733	10.5039	10.0463	10.2078	0.256802	0.0115751	His-Tyr	3.16966	1.9288	4.1234	3.07395	1.10042	0.446112	0.64758	0.610221	0.567971	0.107173	0.0617579	His-Tyr	10.0733	10.5039	10.0463	10.2078	0.256802	0.446112	0.64758	0.610221	0.567971	0.107173	0.000158829	His-Tyr
His-Val	2.27424	1.58956	1.64028	1.83469	0.381499	4.39632	4.40766	4.60452	4.4695	0.11707	0.00958382	His-Val	2.27424	1.58956	1.64028	1.83469	0.381499	0.756784	0.738584	0.697303	0.73089	0.0304775	0.0338847	His-Val	4.39632	4.40766	4.60452	4.4695	0.11707	0.756784	0.738584	0.697303	0.73089	0.0304775	0.000513294	His-Val
Ile-Ala	1.61524	1.38024	1.15422	1.38324	0.230523	3.79357	4.22935	3.89621	3.97304	0.227823	0.00639168	Ile-Ala	1.61524	1.38024	1.15422	1.38324	0.230523	0.871017	1.0247	0.913768	0.936495	0.0793223	0.0993433	Ile-Ala	3.79357	4.22935	3.89621	3.97304	0.227823	0.871017	1.0247	0.913768	0.936495	0.0793223	0.000797626	Ile-Ala
Ile-Arg	1.81982	1.76138	1.92128	1.83416	0.0809108	5.21515	5.61531	5.43431	5.42159	0.200386	0.00146619	Ile-Arg	1.81982	1.76138	1.92128	1.83416	0.0809108	1.11975	0.944397	0.499386	0.85451	0.3198	0.0483821	Ile-Arg	5.21515	5.61531	5.43431	5.42159	0.200386	1.11975	0.944397	0.499386	0.85451	0.3198	0.00293209	Ile-Arg
Ile-Asn	2.27859	1.96401	1.83563	2.02608	0.227912	5.86313	6.142	5.23907	5.74806	0.462334	0.00392657	Ile-Asn	2.27859	1.96401	1.83563	2.02608	0.227912	0.627072	0.547621	0.818479	0.664391	0.139232	0.0179924	Ile-Asn	5.86313	6.142	5.23907	5.74806	0.462334	0.627072	0.547621	0.818479	0.664391	0.139232	0.0046349	Ile-Asn
Ile-Gln	1.34746	1.2408	1.74574	1.44467	0.266136	3.68098	3.92834	3.76551	3.79161	0.125731	0.00668689	Ile-Gln	1.34746	1.2408	1.74574	1.44467	0.266136	0.639714	0.531335	0.659264	0.610104	0.068913	0.0220292	Ile-Gln	3.68098	3.92834	3.76551	3.79161	0.125731	0.639714	0.531335	0.659264	0.610104	0.068913	0.0011797	Ile-Gln
Ile-Gly	2.09595	2.22451	2.48164	2.26737	0.196384	6.72152	4.68442	5.56354	5.6565	1.02173	0.0342391	Ile-Gly	2.09595	2.22451	2.48164	2.26737	0.196384	0.848106	0.553435	0.798101	0.733214	0.157688	0.00860041	Ile-Gly	6.72152	4.68442	5.56354	5.6565	1.02173	0.848106	0.553435	0.798101	0.733214	0.157688	0.0105264	Ile-Gly
Ile-His	2.27958	1.93024	3.387	2.53227	0.760547	4.52989	5.83149	5.10178	5.15439	0.652393	0.0575845	Ile-His	2.27958	1.93024	3.387	2.53227	0.760547	1.28565	1.16016	1.30138	1.24906	0.0773911	0.087352	Ile-His	4.52989	5.83149	5.10178	5.15439	0.652393	1.28565	1.16016	1.30138	1.24906	0.0773911	0.01112	Ile-His
Ile-Ile	2.71729	2.00999	1.20272	1.97667	0.757831	3.89675	5.39685	4.47579	4.5898	0.756522	0.0678272	Ile-Ile	2.71729	2.00999	1.20272	1.97667	0.757831	1.56991	2.31927	2.13756	2.00891	0.390892	0.963059	Ile-Ile	3.89675	5.39685	4.47579	4.5898	0.756522	1.56991	2.31927	2.13756	2.00891	0.390892	0.0091346	Ile-Ile
Ile-Leu	0.95174	1.38047	2.66771	1.66664	0.893064	4.2952	4.7687	4.31627	4.46006	0.267501	0.039539	Ile-Leu	0.95174	1.38047	2.66771	1.66664	0.893064	1.27686	0.595749	1.27158	1.04806	0.391724	0.344392	Ile-Leu	4.2952	4.7687	4.31627	4.46006	0.267501	1.27686	0.595749	1.27158	1.04806	0.391724	0.0122125	Ile-Leu
Ile-Met	1.74682	3.47927	3.60037	2.94215	1.03696	7.94792	8.56988	7.83194	8.11658	0.396826	0.0119221	Ile-Met	1.74682	3.47927	3.60037	2.94215	1.03696	0.882016	0.743967	1.46926	1.03175	0.38513	0.0740938	Ile-Met	7.94792	8.56988	7.83194	8.11658	0.396826	0.882016	0.743967	1.46926	1.03175	0.38513	0.00353744	Ile-Met
Ile-Phe	0.7721	1.25754	1.46568	1.16511	0.35591	4.34968	4.51482	4.15712	4.34054	0.179023	0.00658992	Ile-Phe	0.7721	1.25754	1.46568	1.16511	0.35591	0.758703	0.718543	0.680421	0.719222	0.0391452	0.189224	Ile-Phe	4.34968	4.51482	4.15712	4.34054	0.179023	0.758703	0.718543	0.680421	0.719222	0.0391452	0.000665858	Ile-Phe
Ile-Pro	0.8645	1.24429	1.23459	1.11446	0.216526	3.96438	4.09326	4.08756	4.0484	0.0728167	0.000798947	Ile-Pro	0.8645	1.24429	1.23459	1.11446	0.216526	0.652589	0.701214	0.613673	0.655825	0.0438599	0.0672916	Ile-Pro	3.96438	4.09326	4.08756	4.0484	0.0728167	0.652589	0.701214	0.613673	0.655825	0.0438599	0.000190179	Ile-Pro
Ile-Ser	0.858455	1.27966	1.49112	1.20975	0.322076	3.94328	3.90316	3.98282	3.94308	0.0398285	0.00429976	Ile-Ser	0.858455	1.27966	1.49112	1.20975	0.322076	1.47757	1.26153	1.39602	1.37837	0.109096	0.533911	Ile-Ser	3.94328	3.90316	3.98282	3.94308	0.0398285	1.47757	1.26153	1.39602	1.37837	0.109096	0.000410398	Ile-Ser
Ile-Trp	2.91678	2.32905	3.17435	2.80673	0.433261	6.45407	5.15686	6.40334	6.00475	0.73474	0.00409959	Ile-Trp	2.91678	2.32905	3.17435	2.80673	0.433261	1.43943	0.93418	1.28466	1.21942	0.258865	0.00917012	Ile-Trp	6.45407	5.15686	6.40334	6.00475	0.73474	1.43943	0.93418	1.28466	1.21942	0.258865	0.00347738	Ile-Trp
Ile-Tyr	1.16399	1.7504	1.50686	1.47375	0.294604	5.81408	6.29012	5.84277	5.98232	0.266947	0.000416326	Ile-Tyr	1.16399	1.7504	1.50686	1.47375	0.294604	0.542384	0.647809	0.518837	0.569676	0.0686811	0.0247894	Ile-Tyr	5.81408	6.29012	5.84277	5.98232	0.266947	0.542384	0.647809	0.518837	0.569676	0.0686811	0.000457554	Ile-Tyr
Ile-Val	1.43356	1.30545	1.52792	1.42231	0.111661	4.14008	4.27506	4.01947	4.14487	0.127863	0.00256816	Ile-Val	1.43356	1.30545	1.52792	1.42231	0.111661	0.869729	0.931102	0.691409	0.830747	0.12451	0.0477596	Ile-Val	4.14008	4.27506	4.01947	4.14487	0.127863	0.869729	0.931102	0.691409	0.830747	0.12451	4.55278e-05	Ile-Val
Leu-Ala	1.94248	1.89714	2.61785	2.15249	0.403651	5.2865	5.4272	6.21826	5.64399	0.502287	0.000479516	Leu-Ala	1.94248	1.89714	2.61785	2.15249	0.403651	0.844899	0.646218	0.692505	0.727874	0.103956	0.0304057	Leu-Ala	5.2865	5.4272	6.21826	5.64399	0.502287	0.844899	0.646218	0.692505	0.727874	0.103956	0.00421492	Leu-Ala
Leu-Arg	1.93301	2.12776	1.91847	1.99308	0.116863	4.24389	4.8049	5.5672	4.872	0.664202	0.0186867	Leu-Arg	1.93301	2.12776	1.91847	1.99308	0.116863	0.746307	0.674954	0.723141	0.714801	0.0364007	0.00463177	Leu-Arg	4.24389	4.8049	5.5672	4.872	0.664202	0.746307	0.674954	0.723141	0.714801	0.0364007	0.00863954	Leu-Arg
Leu-Asn	1.47631	1.8749	1.85198	1.7344	0.223804	4.69905	3.95534	4.67892	4.44444	0.423688	0.0149297	Leu-Asn	1.47631	1.8749	1.85198	1.7344	0.223804	0.664363	0.532378	0.63555	0.610763	0.0693958	0.0196888	Leu-Asn	4.69905	3.95534	4.67892	4.44444	0.423688	0.664363	0.532378	0.63555	0.610763	0.0693958	0.00285744	Leu-Asn
Leu-Asp	2.95461	2.91449	2.30769	2.7256	0.362475	6.61549	5.82564	6.55865	6.33326	0.440529	0.0113517	Leu-Asp	2.95461	2.91449	2.30769	2.7256	0.362475	0.651801	0.904467	0.802313	0.786194	0.127102	0.0141156	Leu-Asp	6.61549	5.82564	6.55865	6.33326	0.440529	0.651801	0.904467	0.802313	0.786194	0.127102	0.00328302	Leu-Asp
Leu-Glu	2.42061	1.68232	1.84221	1.98171	0.38841	5.40114	5.80118	4.79981	5.33405	0.504044	0.0128237	Leu-Glu	2.42061	1.68232	1.84221	1.98171	0.38841	1.06017	0.907334	0.443841	0.803781	0.320947	0.0281094	Leu-Glu	5.40114	5.80118	4.79981	5.33405	0.504044	1.06017	0.907334	0.443841	0.803781	0.320947	0.00160729	Leu-Glu
Leu-Gly	0.998139	1.73725	3.33893	2.02477	1.19659	6.32212	6.03373	6.12094	6.15893	0.147901	0.0304422	Leu-Gly	0.998139	1.73725	3.33893	2.02477	1.19659	0.551714	0.88101	0.875885	0.769537	0.188657	0.178199	Leu-Gly	6.32212	6.03373	6.12094	6.15893	0.147901	0.551714	0.88101	0.875885	0.769537	0.188657	0.00127154	Leu-Gly
Leu-His	1.07602	1.55993	2.19424	1.61006	0.560793	4.4511	4.85129	4.47152	4.5913	0.225387	0.0137177	Leu-His	1.07602	1.55993	2.19424	1.61006	0.560793	0.527521	0.799913	0.692502	0.673312	0.137206	0.0834491	Leu-His	4.4511	4.85129	4.47152	4.5913	0.225387	0.527521	0.799913	0.692502	0.673312	0.137206	0.000402967	Leu-His
Leu-Ile	1.63019	1.89961	3.05831	2.19604	0.758804	6.48799	6.37239	6.34326	6.40121	0.0765462	0.0124345	Leu-Ile	1.63019	1.89961	3.05831	2.19604	0.758804	0.542827	0.653744	0.49951	0.56536	0.0795476	0.0729404	Leu-Ile	6.48799	6.37239	6.34326	6.40121	0.0765462	0.542827	0.653744	0.49951	0.56536	0.0795476	0.000125979	Leu-Ile
Leu-Leu	1.56039	1.39191	1.30594	1.41941	0.129434	4.08047	3.95383	3.73888	3.92439	0.172686	0.000229895	Leu-Leu	1.56039	1.39191	1.30594	1.41941	0.129434	0.557609	0.630124	0.645253	0.610995	0.0468484	0.0153911	Leu-Leu	4.08047	3.95383	3.73888	3.92439	0.172686	0.557609	0.630124	0.645253	0.610995	0.0468484	0.00139796	Leu-Leu
Leu-Met	1.29881	1.56586	1.60039	1.48835	0.165056	5.39846	4.95162	5.21738	5.18915	0.224749	0.00321356	Leu-Met	1.29881	1.56586	1.60039	1.48835	0.165056	0.705268	0.671914	0.627572	0.668251	0.0389775	0.0192785	Leu-Met	5.39846	4.95162	5.21738	5.18915	0.224749	0.705268	0.671914	0.627572	0.668251	0.0389775	0.000754285	Leu-Met
Leu-Phe	2.0047	1.73546	2.0069	1.91568	0.156086	4.86615	4.96054	4.79153	4.87274	0.0846969	0.00210345	Leu-Phe	2.0047	1.73546	2.0069	1.91568	0.156086	0.815457	0.635966	0.63385	0.695091	0.104245	0.00432244	Leu-Phe	4.86615	4.96054	4.79153	4.87274	0.0846969	0.815457	0.635966	0.63385	0.695091	0.104245	0.000363654	Leu-Phe
Leu-Pro	1.41784	1.3688	1.9636	1.58341	0.330164	4.2441	4.5679	4.26987	4.36062	0.179971	0.00857902	Leu-Pro	1.41784	1.3688	1.9636	1.58341	0.330164	0.633949	0.699769	0.694878	0.676199	0.0366709	0.0386682	Leu-Pro	4.2441	4.5679	4.26987	4.36062	0.179971	0.633949	0.699769	0.694878	0.676199	0.0366709	0.000628523	Leu-Pro
Leu-Ser	1.64498	2.02876	0.729977	1.4679	0.667251	3.33693	4.93999	4.74051	4.33914	0.873653	0.0503191	Leu-Ser	1.64498	2.02876	0.729977	1.4679	0.667251	0.708048	0.67245	0.587162	0.655887	0.0621219	0.149988	Leu-Ser	3.33693	4.93999	4.74051	4.33914	0.873653	0.708048	0.67245	0.587162	0.655887	0.0621219	0.019953	Leu-Ser
Leu-Trp	2.09366	1.7863	1.34344	1.74114	0.377141	3.77338	6.33634	5.79681	5.30217	1.35118	0.0632813	Leu-Trp	2.09366	1.7863	1.34344	1.74114	0.377141	0.860757	0.766423	0.989067	0.872082	0.111753	0.0815165	Leu-Trp	3.77338	6.33634	5.79681	5.30217	1.35118	0.860757	0.766423	0.989067	0.872082	0.111753	0.0303588	Leu-Trp
Leu-Tyr	2.02508	2.08054	1.98388	2.02984	0.0485045	3.83863	6.31294	6.24242	5.46466	1.40863	0.0514433	Leu-Tyr	2.02508	2.08054	1.98388	2.02984	0.0485045	0.765806	0.683559	0.731119	0.726828	0.041291	0.00129993	Leu-Tyr	3.83863	6.31294	6.24242	5.46466	1.40863	0.765806	0.683559	0.731119	0.726828	0.041291	0.0295628	Leu-Tyr
Leu-Val	1.75059	1.69577	1.39773	1.61469	0.189888	3.66013	4.8249	5.88073	4.78859	1.11075	0.0507016	Leu-Val	1.75059	1.69577	1.39773	1.61469	0.189888	0.715264	0.792684	0.67526	0.727736	0.059697	0.0102897	Leu-Val	3.66013	4.8249	5.88073	4.78859	1.11075	0.715264	0.792684	0.67526	0.727736	0.059697	0.0248771	Leu-Val
Lys-Ala	2.20418	1.55664	2.32571	2.02884	0.413427	4.09357	4.08836	4.03801	4.07331	0.0306808	0.014503	Lys-Ala	2.20418	1.55664	2.32571	2.02884	0.413427	0.556355	1.09757	1.15543	0.936451	0.330441	0.0870949	Lys-Ala	4.09357	4.08836	4.03801	4.07331	0.0306808	0.556355	1.09757	1.15543	0.936451	0.330441	0.00414542	Lys-Ala
Lys-Arg	3.01589	3.5974	5.57741	4.06357	1.34288	7.24897	7.22133	7.66797	7.37943	0.250268	0.0350204	Lys-Arg	3.01589	3.5974	5.57741	4.06357	1.34288	1.20266	0.814964	0.732354	0.916661	0.251107	0.0720859	Lys-Arg	7.24897	7.22133	7.66797	7.37943	0.250268	1.20266	0.814964	0.732354	0.916661	0.251107	0.00159314	Lys-Arg
Lys-Asp	2.73624	2.14056	2.2785	2.3851	0.311819	6.82527	6.26433	6.82936	6.63965	0.325045	0.00121593	Lys-Asp	2.73624	2.14056	2.2785	2.3851	0.311819	0.551823	0.588956	0.66492	0.6019	0.0576484	0.0125177	Lys-Asp	6.82527	6.26433	6.82936	6.63965	0.325045	0.551823	0.588956	0.66492	0.6019	0.0576484	0.000926437	Lys-Asp
Lys-Glu	1.70626	1.65824	2.1347	1.83307	0.262324	4.90268	4.88167	5.53371	5.10602	0.37054	0.000376304	Lys-Glu	1.70626	1.65824	2.1347	1.83307	0.262324	0.560351	0.578983	0.610415	0.58325	0.0253031	0.0120717	Lys-Glu	4.90268	4.88167	5.53371	5.10602	0.37054	0.560351	0.578983	0.610415	0.58325	0.0253031	0.00196122	Lys-Glu
Lys-Gly	2.40682	2.20229	2.76613	2.45841	0.285439	7.29896	7.05794	6.91864	7.09185	0.192411	0.00268759	Lys-Gly	2.40682	2.20229	2.76613	2.45841	0.285439	0.565254	0.636811	0.620878	0.607648	0.0375686	0.00808474	Lys-Gly	7.29896	7.05794	6.91864	7.09185	0.192411	0.565254	0.636811	0.620878	0.607648	0.0375686	0.000400079	Lys-Gly
Lys-Ile	2.09654	2.44404	2.29869	2.27976	0.174521	6.17026	6.92013	6.15486	6.41508	0.437448	0.0019226	Lys-Ile	2.09654	2.44404	2.29869	2.27976	0.174521	0.882052	0.631835	0.776948	0.763612	0.125641	0.0127086	Lys-Ile	6.17026	6.92013	6.15486	6.41508	0.437448	0.882052	0.631835	0.776948	0.763612	0.125641	0.00318008	Lys-Ile
Lys-Leu	1.64474	1.32683	1.93376	1.63511	0.303578	3.66783	3.61633	3.55538	3.61318	0.0562923	0.0094928	Lys-Leu	1.64474	1.32683	1.93376	1.63511	0.303578	0.860591	0.811974	0.819361	0.830642	0.0261983	0.0434401	Lys-Leu	3.66783	3.61633	3.55538	3.61318	0.0562923	0.860591	0.811974	0.819361	0.830642	0.0261983	6.99638e-05	Lys-Leu
Lys-Lys	1.5855	1.53931	1.71797	1.61426	0.0927357	4.47664	4.73206	4.39104	4.53325	0.177414	0.00265342	Lys-Lys	1.5855	1.53931	1.71797	1.61426	0.0927357	0.71018	0.711264	0.702975	0.70814	0.00450556	0.00381405	Lys-Lys	4.47664	4.73206	4.39104	4.53325	0.177414	0.71018	0.711264	0.702975	0.70814	0.00450556	0.000688578	Lys-Lys
Lys-Met	3.4391	2.97737	3.06863	3.1617	0.244528	10.2356	10.9615	10.0626	10.4199	0.476972	0.00255283	Lys-Met	3.4391	2.97737	3.06863	3.1617	0.244528	0.818174	0.604093	0.801078	0.741115	0.118972	0.00186625	Lys-Met	10.2356	10.9615	10.0626	10.4199	0.476972	0.818174	0.604093	0.801078	0.741115	0.118972	0.00124839	Lys-Met
Lys-Phe	2.34289	3.24279	2.17442	2.5867	0.574403	7.05169	7.1354	6.93449	7.04052	0.100918	0.00395696	Lys-Phe	2.34289	3.24279	2.17442	2.5867	0.574403	0.551842	0.593906	0.655222	0.600323	0.051988	0.0281371	Lys-Phe	7.05169	7.1354	6.93449	7.04052	0.100918	0.551842	0.593906	0.655222	0.600323	0.051988	0.000159559	Lys-Phe
Lys-Pro	1.81491	2.17392	1.65199	1.88027	0.267033	6.86466	6.38062	6.42324	6.55617	0.268005	0.00280104	Lys-Pro	1.81491	2.17392	1.65199	1.88027	0.267033	0.874855	0.995665	0.840848	0.903789	0.0813631	0.0119101	Lys-Pro	6.86466	6.38062	6.42324	6.55617	0.268005	0.874855	0.995665	0.840848	0.903789	0.0813631	0.000991077	Lys-Pro
Lys-Ser	1.50517	3.26414	1.78987	2.18639	0.94415	6.26418	6.2811	6.09645	6.21391	0.102075	0.0163796	Lys-Ser	1.50517	3.26414	1.78987	2.18639	0.94415	1.33439	1.01704	0.951123	1.10085	0.204922	0.218079	Lys-Ser	6.26418	6.2811	6.09645	6.21391	0.102075	1.33439	1.01704	0.951123	1.10085	0.204922	0.000365936	Lys-Ser
Lys-Thr	1.83405	0.649195	3.23812	1.90712	1.29601	4.49001	4.32877	5.24851	4.6891	0.49113	0.0291838	Lys-Thr	1.83405	0.649195	3.23812	1.90712	1.29601	1.27288	0.890824	0.950108	1.03794	0.205612	0.364292	Lys-Thr	4.49001	4.32877	5.24851	4.6891	0.49113	1.27288	0.890824	0.950108	1.03794	0.205612	0.00806241	Lys-Thr
Lys-Trp	0.970011	3.37476	2.98499	2.44325	1.29066	6.88708	6.25304	6.90119	6.68043	0.3702	0.0415542	Lys-Trp	0.970011	3.37476	2.98499	2.44325	1.29066	1.28122	1.1899	0.400147	0.957088	0.484482	0.242641	Lys-Trp	6.88708	6.25304	6.90119	6.68043	0.3702	1.28122	1.1899	0.400147	0.957088	0.484482	0.00532242	Lys-Trp
Lys-Tyr	2.74505	3.76326	3.95072	3.48634	0.648783	12.1248	11.7116	11.6619	11.8327	0.254155	0.00387678	Lys-Tyr	2.74505	3.76326	3.95072	3.48634	0.648783	0.620476	0.653569	0.444548	0.572864	0.11235	0.0192998	Lys-Tyr	12.1248	11.7116	11.6619	11.8327	0.254155	0.620476	0.653569	0.444548	0.572864	0.11235	0.00013449	Lys-Tyr
Lys-Val	2.57728	1.99672	3.00522	2.5264	0.506172	6.62384	6.90688	6.46059	6.66377	0.225809	0.0102634	Lys-Val	2.57728	1.99672	3.00522	2.5264	0.506172	1.18235	0.479477	0.600424	0.754084	0.375786	0.030755	Lys-Val	6.62384	6.90688	6.46059	6.66377	0.225809	1.18235	0.479477	0.600424	0.754084	0.375786	0.00232873	Lys-Val
Met-Arg	3.47733	5.36428	4.58215	4.47459	0.948061	10.7101	10.8315	11.1496	10.8971	0.226951	0.00636371	Met-Arg	3.47733	5.36428	4.58215	4.47459	0.948061	1.23901	0.646797	0.715888	0.867233	0.32382	0.038326	Met-Arg	10.7101	10.8315	11.1496	10.8971	0.226951	1.23901	0.646797	0.715888	0.867233	0.32382	0.000826154	Met-Arg
Met-Asp	2.29791	2.01639	2.03131	2.1152	0.158403	7.22499	7.23892	6.94944	7.13778	0.163258	0.000396235	Met-Asp	2.29791	2.01639	2.03131	2.1152	0.158403	1.23574	0.547132	0.727741	0.836872	0.35704	0.00844045	Met-Asp	7.22499	7.23892	6.94944	7.13778	0.163258	1.23574	0.547132	0.727741	0.836872	0.35704	0.00107375	Met-Asp
Met-Gln	2.75649	3.68832	2.69964	3.04815	0.555133	9.36069	8.58602	9.34843	9.09838	0.443759	0.00895477	Met-Gln	2.75649	3.68832	2.69964	3.04815	0.555133	1.27437	0.577487	0.990486	0.947448	0.35043	0.0540567	Met-Gln	9.36069	8.58602	9.34843	9.09838	0.443759	1.27437	0.577487	0.990486	0.947448	0.35043	0.000168803	Met-Gln
Met-Glu	2.27594	2.19979	2.24484	2.24019	0.0382876	7.98833	7.62581	8.5246	8.04625	0.452188	0.00186169	Met-Glu	2.27594	2.19979	2.24484	2.24019	0.0382876	0.822672	0.821606	0.828092	0.824123	0.0034777	0.000234265	Met-Glu	7.98833	7.62581	8.5246	8.04625	0.452188	0.822672	0.821606	0.828092	0.824123	0.0034777	0.0012849	Met-Glu
Met-Gly	2.74921	2.49534	2.01481	2.41979	0.372983	8.45112	8.79968	8.35239	8.53439	0.234985	0.00113938	Met-Gly	2.74921	2.49534	2.01481	2.41979	0.372983	0.672056	0.688001	0.638371	0.666143	0.0253377	0.0132705	Met-Gly	8.45112	8.79968	8.35239	8.53439	0.234985	0.672056	0.688001	0.638371	0.666143	0.0253377	0.000244889	Met-Gly
Met-His	4.16881	3.48561	1.83637	3.1636	1.1991	11.0806	11.5114	10.3872	10.9931	0.567166	0.0037878	Met-His	4.16881	3.48561	1.83637	3.1636	1.1991	0.825668	0.759345	0.868389	0.817801	0.054946	0.0809894	Met-His	11.0806	11.5114	10.3872	10.9931	0.567166	0.825668	0.759345	0.868389	0.817801	0.054946	0.00123706	Met-His
Met-Ile	2.02491	2.70097	2.22849	2.31813	0.346828	8.68644	7.45407	7.67181	7.93744	0.657725	0.00971361	Met-Ile	2.02491	2.70097	2.22849	2.31813	0.346828	0.740741	1.05132	0.751004	0.847687	0.176423	0.00511451	Met-Ile	8.68644	7.45407	7.67181	7.93744	0.657725	0.740741	1.05132	0.751004	0.847687	0.176423	0.00406396	Met-Ile
Met-Leu	3.71184	2.6119	3.6984	3.34071	0.631206	8.31491	6.41869	7.42726	7.38695	0.948755	0.00473179	Met-Leu	3.71184	2.6119	3.6984	3.34071	0.631206	3.34	3.07129	5.34968	3.92032	1.24513	0.427597	Met-Leu	8.31491	6.41869	7.42726	7.38695	0.948755	3.34	3.07129	5.34968	3.92032	1.24513	0.0538259	Met-Leu
Met-Lys	0.785815	2.28588	3.06957	2.04709	1.16045	5.98183	4.90904	4.44917	5.11335	0.78649	0.112165	Met-Lys	0.785815	2.28588	3.06957	2.04709	1.16045	1.73446	1.23252	1.49399	1.48699	0.25104	0.542271	Met-Lys	5.98183	4.90904	4.44917	5.11335	0.78649	1.73446	1.23252	1.49399	1.48699	0.25104	0.0104625	Met-Lys
Met-Met	3.09427	1.75555	2.83021	2.56001	0.709088	7.40062	6.89322	8.70711	7.66698	0.935819	0.00779812	Met-Met	3.09427	1.75555	2.83021	2.56001	0.709088	0.441476	0.486853	0.694338	0.540889	0.134814	0.0377451	Met-Met	7.40062	6.89322	8.70711	7.66698	0.935819	0.441476	0.486853	0.694338	0.540889	0.134814	0.00434346	Met-Met
Met-Phe	3.50076	3.12438	3.14057	3.25523	0.212785	9.36605	8.63554	11.1974	9.73299	1.31974	0.0147706	Met-Phe	3.50076	3.12438	3.14057	3.25523	0.212785	0.502468	0.417342	0.659679	0.526496	0.122943	0.00299838	Met-Phe	9.36605	8.63554	11.1974	9.73299	1.31974	0.502468	0.417342	0.659679	0.526496	0.122943	0.00558913	Met-Phe
Met-Pro	3.93991	1.82451	2.88518	2.8832	1.0577	7.75912	7.94909	9.42631	8.37817	0.91267	0.022917	Met-Pro	3.93991	1.82451	2.88518	2.8832	1.0577	0.740507	0.356783	0.71861	0.6053	0.2155	0.045458	Met-Pro	7.75912	7.94909	9.42631	8.37817	0.91267	0.740507	0.356783	0.71861	0.6053	0.2155	0.00404537	Met-Pro
Met-Thr	3.66639	1.83128	2.93732	2.81167	0.923986	8.51633	9.28845	8.35367	8.71948	0.499406	0.0174905	Met-Thr	3.66639	1.83128	2.93732	2.81167	0.923986	1.12117	0.311033	0.949392	0.793864	0.426874	0.0208843	Met-Thr	8.51633	9.28845	8.35367	8.71948	0.499406	1.12117	0.311033	0.949392	0.793864	0.426874	0.00437414	Met-Thr
Met-Trp	2.59702	2.04288	2.49819	2.37936	0.29556	8.22659	5.94652	7.85034	7.34115	1.22235	0.0114313	Met-Trp	2.59702	2.04288	2.49819	2.37936	0.29556	1.25	0.386043	0.703498	0.779847	0.437009	0.00677936	Met-Trp	8.22659	5.94652	7.85034	7.34115	1.22235	1.25	0.386043	0.703498	0.779847	0.437009	0.00582156	Met-Trp
Met-Tyr	4.33696	3.90266	4.70328	4.3143	0.400792	9.78506	10.0499	8.27209	9.36902	0.95915	0.0224208	Met-Tyr	4.33696	3.90266	4.70328	4.3143	0.400792	2.06661	0.668205	1.58394	1.43959	0.710292	0.0109991	Met-Tyr	9.78506	10.0499	8.27209	9.36902	0.95915	2.06661	0.668205	1.58394	1.43959	0.710292	0.00965123	Met-Tyr
Met-Val	2.66437	3.31726	3.47995	3.15386	0.431646	6.27446	6.68153	6.56584	6.50728	0.209757	0.00203266	Met-Val	2.66437	3.31726	3.47995	3.15386	0.431646	1.26012	0.583834	0.722957	0.855638	0.357134	0.035816	Met-Val	6.27446	6.68153	6.56584	6.50728	0.209757	1.26012	0.583834	0.722957	0.855638	0.357134	0.0033316	Met-Val
Phe-Ala	1.63856	1.75356	1.83703	1.74305	0.0996522	5.05227	4.15273	4.76215	4.65572	0.45912	0.0099642	Phe-Ala	1.63856	1.75356	1.83703	1.74305	0.0996522	0.673234	0.390497	0.768324	0.610685	0.196526	0.0108905	Phe-Ala	5.05227	4.15273	4.76215	4.65572	0.45912	0.673234	0.390497	0.768324	0.610685	0.196526	0.00197185	Phe-Ala
Phe-Asp	1.76455	1.58363	1.73846	1.69555	0.0977957	4.87093	4.20929	3.88978	4.32333	0.500415	0.0108292	Phe-Asp	1.76455	1.58363	1.73846	1.69555	0.0977957	0.643403	0.481562	0.640672	0.588546	0.0926605	4.20762e-05	Phe-Asp	4.87093	4.20929	3.88978	4.32333	0.500415	0.643403	0.481562	0.640672	0.588546	0.0926605	0.00567142	Phe-Asp
Phe-Glu	3.71263	2.59637	3.77739	3.36213	0.66396	5.27787	6.66556	5.83454	5.92599	0.698348	0.078839	Phe-Glu	3.71263	2.59637	3.77739	3.36213	0.66396	2.4214	0.914809	1.73364	1.68995	0.754245	0.0164686	Phe-Glu	5.27787	6.66556	5.83454	5.92599	0.698348	2.4214	0.914809	1.73364	1.68995	0.754245	0.0369977	Phe-Glu
D-(+)-Glucose	2.13625	6.88483	1.00853	3.3432	3.11854	4.27179	8.96326	5.93911	6.39139	2.37821	0.0835865	D-(+)-Glucose	2.13625	6.88483	1.00853	3.3432	3.11854	1.0244	1.15384	1.80683	1.32835	0.419396	0.40772	D-(+)-Glucose	4.27179	8.96326	5.93911	6.39139	2.37821	1.0244	1.15384	1.80683	1.32835	0.419396	0.0683906	D-(+)-Glucose

## Sheet: PMM4
TTEST of MCF-7 Control to Marjoram, Control to Doxorubicin, and Marjoram to Doxorubicin Comparison of PAIRS to different compounds				The highlighted average in a pair denotes the higher absorbance in that pair. TTEST was run using an alpha of 0.05.						Significant p values are highlighted			MCF-7 Control to Doxorubicin			The highlighted average in a pair denotes the higher absorbance in that pair. TTEST was run using an alpha of 0.05.						Significant p values are highlighted			Marjoram to Doxorubicin			The highlighted average in a pair denotes the higher absorbance in that pair. TTEST was run using an alpha of 0.05.						Significant p values are highlighted
PMM-4												PMM-4												PMM-4												PMM-4
blood sample date (mm/dd/yyyy)	MCF-7 C	MCF-7 C	MCF-7 C	MCF-7 C	MCF-7 C	MCF-7 M	MCF-7 M	MCF-7 M	MCF-7 M	MCF-7 M	alpha-0.05	blood sample date (mm/dd/yyyy)	MCF-7 C	MCF-7 C	MCF-7 C	MCF-7 C	MCF-7 C	MCF-7 D	MCF-7 D	MCF-7 D	MCF-7 D	MCF-7 D	alpha-0.05	blood sample date (mm/dd/yyyy)	MCF-7 M	MCF-7 M	MCF-7 M	MCF-7 M	MCF-7 M	MCF-7 D	MCF-7 D	MCF-7 D	MCF-7 D	MCF-7 D	alpha-0.05	blood sample date (mm/dd/yyyy)
assay date (mm/dd/yyyy)	Plate 1	Plate 2	Plate 3	Average	STDEV	Plate 1	Plate 2	Plate 3	Average	STDEV	TTEST	assay date (mm/dd/yyyy)	Plate 1	Plate 2	Plate 3	Average	STDEV	Plate 1	Plate 2	Plate 3	Average	STDEV	TTEST	assay date (mm/dd/yyyy)	Plate 1	Plate 2	Plate 3	Average	STDEV	Plate 1	Plate 2	Plate 3	Average	STDEV	TTEST	assay date (mm/dd/yyyy)
CMS#												CMS#												CMS#												CMS#
Negative Control	1.64623	1.73331	3.57906	2.31953	1.09165	3.3144	6.08714	2.41141	3.93765	1.91548	0.416897	Negative Control	1.64623	1.73331	3.57906	2.31953	1.09165	1.46153	0.592169	0.90002	0.984573	0.440805	0.207549	Negative Control	3.3144	6.08714	2.41141	3.93765	1.91548	1.46153	0.592169	0.90002	0.984573	0.440805	0.146478	Negative Control
Negative Control	2.25069	2.18259	2.23143	2.22157	0.0351035	0.202232	5.20782	4.5681	3.32605	2.72415	0.558892	Negative Control	2.25069	2.18259	2.23143	2.22157	0.0351035	0.643209	1.93796	1.69571	1.42563	0.688334	0.194719	Negative Control	0.202232	5.20782	4.5681	3.32605	2.72415	0.643209	1.93796	1.69571	1.42563	0.688334	0.247557	Negative Control
Negative Control	1.59569	1.49259	2.98932	2.02586	0.835968	2.64209	4.55241	4.56723	3.92058	1.10722	0.0879583	Negative Control	1.59569	1.49259	2.98932	2.02586	0.835968	0.965649	0.726059	1.22999	0.9739	0.252068	0.0979201	Negative Control	2.64209	4.55241	4.56723	3.92058	1.10722	0.965649	0.726059	1.22999	0.9739	0.252068	0.0454538	Negative Control
Phe-Gly	2.47584	0.442301	3.55032	2.15616	1.57848	4.02613	4.78117	3.91816	4.24182	0.470199	0.218446	Phe-Gly	2.47584	0.442301	3.55032	2.15616	1.57848	0.853567	1.10572	0.975696	0.978329	0.126099	0.344998	Phe-Gly	4.02613	4.78117	3.91816	4.24182	0.470199	0.853567	1.10572	0.975696	0.978329	0.126099	0.00436904	Phe-Gly
Phe-Ile	1.40808	1.22188	2.46979	1.69992	0.673195	0.165963	3.78766	3.17701	2.37688	1.9389	0.60078	Phe-Ile	1.40808	1.22188	2.46979	1.69992	0.673195	0.46786	1.19496	1.03518	0.899333	0.382111	0.191678	Phe-Ile	0.165963	3.78766	3.17701	2.37688	1.9389	0.46786	1.19496	1.03518	0.899333	0.382111	0.242058	Phe-Ile
Phe-Met	2.01038	2.06668	3.9212	2.66609	1.08733	3.72896	4.17044	4.41007	4.10316	0.345506	0.0982035	Phe-Met	2.01038	2.06668	3.9212	2.66609	1.08733	0.391836	1.21283	0.52088	0.708515	0.44149	0.121936	Phe-Met	3.72896	4.17044	4.41007	4.10316	0.345506	0.391836	1.21283	0.52088	0.708515	0.44149	0.00628776	Phe-Met
Phe-Phe	1.65089	1.74785	3.38729	2.26201	0.975728	3.25264	4.99442	4.29623	4.18109	0.876582	0.109471	Phe-Phe	1.65089	1.74785	3.38729	2.26201	0.975728	0.373056	1.18421	0.423253	0.660172	0.45452	0.153248	Phe-Phe	3.25264	4.99442	4.29623	4.18109	0.876582	0.373056	1.18421	0.423253	0.660172	0.45452	0.00821888	Phe-Phe
Phe-Pro	1.60901	1.49373	2.01671	1.70648	0.274778	3.05142	4.24781	4.12128	3.80684	0.657261	0.0309976	Phe-Pro	1.60901	1.49373	2.01671	1.70648	0.274778	0.526649	0.738082	1.07678	0.780504	0.277509	0.0102705	Phe-Pro	3.05142	4.24781	4.12128	3.80684	0.657261	0.526649	0.738082	1.07678	0.780504	0.277509	0.00872069	Phe-Pro
Phe-Ser	2.42631	1.53311	1.98716	1.98219	0.446617	2.00986	3.9282	3.78915	3.24241	1.06968	0.278683	Phe-Ser	2.42631	1.53311	1.98716	1.98219	0.446617	0.609935	0.940654	0.767407	0.772665	0.165422	0.0757722	Phe-Ser	2.00986	3.9282	3.78915	3.24241	1.06968	0.609935	0.940654	0.767407	0.772665	0.165422	0.0438606	Phe-Ser
Phe-Trp	2.78019	1.53743	1.80493	2.04085	0.654111	2.85992	3.8687	3.48564	3.40475	0.509228	0.17833	Phe-Trp	2.78019	1.53743	1.80493	2.04085	0.654111	0.783308	0.869341	0.889008	0.847219	0.0562152	0.099653	Phe-Trp	2.85992	3.8687	3.48564	3.40475	0.509228	0.783308	0.869341	0.889008	0.847219	0.0562152	0.0107308	Phe-Trp
Phe-Tyr	2.42361	2.03395	2.29398	2.25051	0.198434	5.1412	5.59105	6.27315	5.66847	0.56993	0.0115637	Phe-Tyr	2.42361	2.03395	2.29398	2.25051	0.198434	1.01566	1.0984	0.755851	0.956637	0.178739	0.0194356	Phe-Tyr	5.1412	5.59105	6.27315	5.66847	0.56993	1.01566	1.0984	0.755851	0.956637	0.178739	0.00772113	Phe-Tyr
Phe-Val	2.01711	2.10749	2.8467	2.32376	0.455121	2.23199	2.86465	2.65396	2.58353	0.322159	0.444742	Phe-Val	2.01711	2.10749	2.8467	2.32376	0.455121	3.5958	2.18466	2.07759	2.61935	0.847322	0.708741	Phe-Val	2.23199	2.86465	2.65396	2.58353	0.322159	3.5958	2.18466	2.07759	2.61935	0.847322	0.961928	Phe-Val
Pro-Ala	3.25989	2.06501	3.42882	2.91791	0.743446	5.17525	7.16235	5.27553	5.87104	1.11943	0.110429	Pro-Ala	3.25989	2.06501	3.42882	2.91791	0.743446	0.692839	0.465938	0.509552	0.55611	0.120403	0.0268086	Pro-Ala	5.17525	7.16235	5.27553	5.87104	1.11943	0.692839	0.465938	0.509552	0.55611	0.120403	0.0166995	Pro-Ala
Pro-Arg	3.90114	2.45515	3.81021	3.38883	0.80987	5.00123	6.49447	5.60299	5.69957	0.751289	0.121176	Pro-Arg	3.90114	2.45515	3.81021	3.38883	0.80987	0.667299	0.494166	0.71053	0.623998	0.114497	0.0206698	Pro-Arg	5.00123	6.49447	5.60299	5.69957	0.751289	0.667299	0.494166	0.71053	0.623998	0.114497	0.00917984	Pro-Arg
Pro-Asn	1.92042	1.88658	2.32234	2.04312	0.24241	5.84943	7.41612	6.66354	6.64303	0.783544	0.0107053	Pro-Asn	1.92042	1.88658	2.32234	2.04312	0.24241	0.479366	0.476872	1.04658	0.667605	0.328202	0.00135507	Pro-Asn	5.84943	7.41612	6.66354	6.64303	0.783544	0.479366	0.476872	1.04658	0.667605	0.328202	0.00658096	Pro-Asn
Pro-Asp	2.34361	1.53792	2.39467	2.09206	0.480584	9.28478	9.84141	8.87383	9.33334	0.485614	0.00567008	Pro-Asp	2.34361	1.53792	2.39467	2.09206	0.480584	0.633347	1.3778	1.09657	1.03591	0.375914	0.150364	Pro-Asp	9.28478	9.84141	8.87383	9.33334	0.485614	0.633347	1.3778	1.09657	1.03591	0.375914	0.00102366	Pro-Asp
Pro-Glu	1.55113	0.837085	1.56945	1.31922	0.417643	4.47863	5.2182	4.7869	4.82791	0.371486	0.0156502	Pro-Glu	1.55113	0.837085	1.56945	1.31922	0.417643	0.968406	1.22678	0.63006	0.941748	0.299251	0.442208	Pro-Glu	4.47863	5.2182	4.7869	4.82791	0.371486	0.968406	1.22678	0.63006	0.941748	0.299251	0.0024812	Pro-Glu
Pro-Gln	2.23422	2.64949	4.10923	2.99765	0.984795	8.16927	8.06516	8.97807	8.40417	0.499734	0.00322592	Pro-Gln	2.23422	2.64949	4.10923	2.99765	0.984795	0.561813	0.935637	0.676532	0.724661	0.191503	0.0593685	Pro-Gln	8.16927	8.06516	8.97807	8.40417	0.499734	0.561813	0.935637	0.676532	0.724661	0.191503	0.00195721	Pro-Gln
Pro-Gly	2.09733	2.00092	2.30261	2.13362	0.154085	8.00367	7.07267	8.27633	7.78422	0.631123	0.00262498	Pro-Gly	2.09733	2.00092	2.30261	2.13362	0.154085	0.646046	1.14621	0.643021	0.811759	0.289647	0.0317178	Pro-Gly	8.00367	7.07267	8.27633	7.78422	0.631123	0.646046	1.14621	0.643021	0.811759	0.289647	0.00570748	Pro-Gly
Pro-Hyp	2.17663	1.03338	2.02224	1.74408	0.620311	6.06483	5.72573	6.63693	6.14249	0.460535	0.00337286	Pro-Hyp	2.17663	1.03338	2.02224	1.74408	0.620311	0.687379	0.738638	0.780361	0.735459	0.0465723	0.109306	Pro-Hyp	6.06483	5.72573	6.63693	6.14249	0.460535	0.687379	0.738638	0.780361	0.735459	0.0465723	0.00215531	Pro-Hyp
Pro-lle	2.47744	1.60816	2.08034	2.05531	0.435178	6.73985	6.81888	7.95881	7.17251	0.682101	0.00829056	Pro-lle	2.47744	1.60816	2.08034	2.05531	0.435178	0.581925	0.851467	0.665583	0.699658	0.137964	0.0544827	Pro-lle	6.73985	6.81888	7.95881	7.17251	0.682101	0.581925	0.851467	0.665583	0.699658	0.137964	0.0040631	Pro-lle
Pro-Leu	1.67212	1.23133	1.73964	1.54769	0.276054	3.98152	5.33575	4.60363	4.6403	0.67786	0.028201	Pro-Leu	1.67212	1.23133	1.73964	1.54769	0.276054	0.799282	0.700432	0.792839	0.764185	0.055305	0.0257042	Pro-Leu	3.98152	5.33575	4.60363	4.6403	0.67786	0.799282	0.700432	0.792839	0.764185	0.055305	0.0115781	Pro-Leu
Pro-Lys	2.87172	1.78112	2.67056	2.44113	0.580368	4.53983	6.9674	5.90845	5.80523	1.21707	0.0805883	Pro-Lys	2.87172	1.78112	2.67056	2.44113	0.580368	0.729395	0.635158	0.668068	0.67754	0.0478272	0.0297988	Pro-Lys	4.53983	6.9674	5.90845	5.80523	1.21707	0.729395	0.635158	0.668068	0.67754	0.0478272	0.01968	Pro-Lys
Pro-Phe	3.80767	2.08251	2.48686	2.79234	0.90224	3.75743	5.52554	3.65047	4.31115	1.05305	0.276241	Pro-Phe	3.80767	2.08251	2.48686	2.79234	0.90224	1.0637	1.00413	1.06728	1.04504	0.0354711	0.0751172	Pro-Phe	3.75743	5.52554	3.65047	4.31115	1.05305	1.0637	1.00413	1.06728	1.04504	0.0354711	0.0350878	Pro-Phe
Pro-Pro	2.03613	1.16381	2.09241	1.76412	0.52064	3.69996	4.86305	4.66319	4.40873	0.621897	0.0461536	Pro-Pro	2.03613	1.16381	2.09241	1.76412	0.52064	0.367672	0.526816	0.545369	0.479952	0.0976792	0.0586451	Pro-Pro	3.69996	4.86305	4.66319	4.40873	0.621897	0.367672	0.526816	0.545369	0.479952	0.0976792	0.00596655	Pro-Pro
Pro-Ser	1.38233	1.55861	2.11356	1.68483	0.381606	3.6324	4.50608	4.52091	4.2198	0.508754	0.00686927	Pro-Ser	1.38233	1.55861	2.11356	1.68483	0.381606	0.645642	1.24202	0.837474	0.908379	0.304446	0.107648	Pro-Ser	3.6324	4.50608	4.52091	4.2198	0.508754	0.645642	1.24202	0.837474	0.908379	0.304446	0.00371888	Pro-Ser
Pro-Trp	1.63693	1.65244	1.76332	1.68423	0.0689347	5.30781	6.31896	5.39853	5.6751	0.559445	0.00709607	Pro-Trp	1.63693	1.65244	1.76332	1.68423	0.0689347	0.795114	0.709563	1.41459	0.973088	0.384734	0.0606149	Pro-Trp	5.30781	6.31896	5.39853	5.6751	0.559445	0.795114	0.709563	1.41459	0.973088	0.384734	0.0102056	Pro-Trp
Pro-Tyr	2.8478	1.87886	2.50254	2.40973	0.491093	8.82851	10.6806	10.1327	9.8806	0.951445	0.0117844	Pro-Tyr	2.8478	1.87886	2.50254	2.40973	0.491093	0.71969	0.836342	1.20322	0.91975	0.252325	0.0450874	Pro-Tyr	8.82851	10.6806	10.1327	9.8806	0.951445	0.71969	0.836342	1.20322	0.91975	0.252325	0.00311423	Pro-Tyr
Pro-Val	1.76243	1.53369	2.1686	1.82157	0.321559	7.22625	7.21995	6.95698	7.13439	0.153678	0.00257213	Pro-Val	1.76243	1.53369	2.1686	1.82157	0.321559	1.30708	0.989661	0.673349	0.99003	0.316865	0.129752	Pro-Val	7.22625	7.21995	6.95698	7.13439	0.153678	1.30708	0.989661	0.673349	0.99003	0.316865	0.00034191	Pro-Val
Ser-Ala	1.36016	1.24493	1.86674	1.49061	0.330793	4.55791	4.09371	4.63671	4.42945	0.293412	0.00199446	Ser-Ala	1.36016	1.24493	1.86674	1.49061	0.330793	0.935151	0.861268	0.671157	0.822525	0.136195	0.127077	Ser-Ala	4.55791	4.09371	4.63671	4.42945	0.293412	0.935151	0.861268	0.671157	0.822525	0.136195	0.00342971	Ser-Ala
Ser-Asn	2.47226	1.71855	3.14572	2.44551	0.713965	5.6145	6.01229	5.91372	5.84684	0.20716	0.0177357	Ser-Asn	2.47226	1.71855	3.14572	2.44551	0.713965	1.01764	1.25498	1.14541	1.13934	0.118783	0.100944	Ser-Asn	5.6145	6.01229	5.91372	5.84684	0.20716	1.01764	1.25498	1.14541	1.13934	0.118783	0.000138521	Ser-Asn
Ser-Asp	2.45136	2.30891	2.34572	2.36866	0.0739472	4.80269	5.27247	5.23806	5.10441	0.261862	0.00495566	Ser-Asp	2.45136	2.30891	2.34572	2.36866	0.0739472	0.733879	0.976034	1.50733	1.07241	0.395629	0.0364342	Ser-Asp	4.80269	5.27247	5.23806	5.10441	0.261862	0.733879	0.976034	1.50733	1.07241	0.395629	0.00165716	Ser-Asp
Ser-Glu	2.23463	2.18916	2.36812	2.26397	0.0930203	5.8526	6.74161	6.77547	6.45656	0.523321	0.00476167	Ser-Glu	2.23463	2.18916	2.36812	2.26397	0.0930203	0.700263	0.807003	1.32277	0.943344	0.332896	0.0117579	Ser-Glu	5.8526	6.74161	6.77547	6.45656	0.523321	0.700263	0.807003	1.32277	0.943344	0.332896	0.00170351	Ser-Glu
Ser-Gln	1.31499	1.83994	2.06822	1.74105	0.386228	7.2798	6.94422	6.48344	6.90249	0.399817	0.00745762	Ser-Gln	1.31499	1.83994	2.06822	1.74105	0.386228	0.669167	0.795631	0.806881	0.757226	0.0764691	0.0319625	Ser-Gln	7.2798	6.94422	6.48344	6.90249	0.399817	0.669167	0.795631	0.806881	0.757226	0.0764691	0.00191984	Ser-Gln
Ser-Gly	2.44176	1.75062	1.37925	1.85721	0.539218	6.06241	6.39027	6.72117	6.39128	0.329381	0.0119286	Ser-Gly	2.44176	1.75062	1.37925	1.85721	0.539218	0.799718	0.796316	0.858376	0.818137	0.0348894	0.086128	Ser-Gly	6.06241	6.39027	6.72117	6.39128	0.329381	0.799718	0.796316	0.858376	0.818137	0.0348894	0.000968279	Ser-Gly
Ser-His	3.34164	3.71756	2.63754	3.23225	0.54826	5.86701	5.13183	4.98328	5.32737	0.473203	0.0259668	Ser-His	3.34164	3.71756	2.63754	3.23225	0.54826	0.825924	0.445498	0.817921	0.696448	0.217366	0.0262816	Ser-His	5.86701	5.13183	4.98328	5.32737	0.473203	0.825924	0.445498	0.817921	0.696448	0.217366	0.00300222	Ser-His
Ser-Leu	2.49666	1.77609	3.17065	2.48113	0.697413	5.23168	5.46114	4.28782	4.99355	0.621857	0.0786576	Ser-Leu	2.49666	1.77609	3.17065	2.48113	0.697413	0.502285	0.903909	1.10036	0.835518	0.304847	0.0511856	Ser-Leu	5.23168	5.46114	4.28782	4.99355	0.621857	0.502285	0.903909	1.10036	0.835518	0.304847	0.0134865	Ser-Leu
Ser-Met	3.8517	2.87072	4.36386	3.69543	0.758738	8.96016	8.79863	8.58326	8.78068	0.189088	0.00928088	Ser-Met	3.8517	2.87072	4.36386	3.69543	0.758738	0.65023	1.45121	1.69651	1.26598	0.547182	0.0441282	Ser-Met	8.96016	8.79863	8.58326	8.78068	0.189088	0.65023	1.45121	1.69651	1.26598	0.547182	0.00309834	Ser-Met
Ser-Phe	1.60052	1.62704	1.71001	1.64586	0.0571223	4.89052	4.7699	4.41062	4.69035	0.249645	0.00336715	Ser-Phe	1.60052	1.62704	1.71001	1.64586	0.0571223	0.729899	0.776007	0.787676	0.764527	0.0305513	0.000581937	Ser-Phe	4.89052	4.7699	4.41062	4.69035	0.249645	0.729899	0.776007	0.787676	0.764527	0.0305513	0.0016343	Ser-Phe
Ser-Pro	2.10463	1.83758	2.10562	2.01594	0.154469	6.59484	7.18552	7.9013	7.22722	0.654227	0.00535809	Ser-Pro	2.10463	1.83758	2.10562	2.01594	0.154469	0.803286	0.973508	0.891751	0.889515	0.0851327	0.0137744	Ser-Pro	6.59484	7.18552	7.9013	7.22722	0.654227	0.803286	0.973508	0.891751	0.889515	0.0851327	0.00316111	Ser-Pro
Ser-Ser	1.66873	1.14026	1.64998	1.48632	0.299844	4.38883	4.74924	3.98745	4.37517	0.381081	0.0165755	Ser-Ser	1.66873	1.14026	1.64998	1.48632	0.299844	0.862826	1.06462	0.517058	0.814836	0.276919	0.1647	Ser-Ser	4.38883	4.74924	3.98745	4.37517	0.381081	0.862826	1.06462	0.517058	0.814836	0.276919	0.000324805	Ser-Ser
Ser-Tyr	2.46919	1.68097	2.59685	2.249	0.496056	7.72201	7.59607	7.06145	7.45984	0.35072	0.00641117	Ser-Tyr	2.46919	1.68097	2.59685	2.249	0.496056	0.533569	0.567289	0.49553	0.532129	0.0359009	0.0302086	Ser-Tyr	7.72201	7.59607	7.06145	7.45984	0.35072	0.533569	0.567289	0.49553	0.532129	0.0359009	0.000725322	Ser-Tyr
Ser-Val	2.23465	2.14962	3.21097	2.53175	0.589759	7.02581	6.51774	7.26693	6.93683	0.38244	0.00233065	Ser-Val	2.23465	2.14962	3.21097	2.53175	0.589759	0.548211	0.648399	0.625675	0.607428	0.0525274	0.0289594	Ser-Val	7.02581	6.51774	7.26693	6.93683	0.38244	0.548211	0.648399	0.625675	0.607428	0.0525274	0.00137369	Ser-Val
Thr-Ala	3.11075	3.09795	2.64243	2.95038	0.266766	7.65739	6.41352	7.19014	7.08702	0.628316	0.00970613	Thr-Ala	3.11075	3.09795	2.64243	2.95038	0.266766	0.754306	1.29848	1.29266	1.11515	0.312515	0.0242567	Thr-Ala	7.65739	6.41352	7.19014	7.08702	0.628316	0.754306	1.29848	1.29266	1.11515	0.312515	0.00742591	Thr-Ala
Thr-Arg	1.19911	1.37979	2.7021	1.76033	0.82058	6.47908	4.98533	6.28299	5.9158	0.811755	0.0178221	Thr-Arg	1.19911	1.37979	2.7021	1.76033	0.82058	0.265716	0.292729	0.679248	0.412564	0.231349	0.0582832	Thr-Arg	6.47908	4.98533	6.28299	5.9158	0.811755	0.265716	0.292729	0.679248	0.412564	0.231349	0.00638535	Thr-Arg
Thr-Asp	2.47749	2.28652	2.13334	2.29912	0.172422	6.3224	4.7487	7.10977	6.06029	1.20216	0.0353908	Thr-Asp	2.47749	2.28652	2.13334	2.29912	0.172422	0.684162	0.692707	0.708804	0.695224	0.0125121	0.00438675	Thr-Asp	6.3224	4.7487	7.10977	6.06029	1.20216	0.684162	0.692707	0.708804	0.695224	0.0125121	0.0161675	Thr-Asp
Thr-Glu	1.40595	1.71839	1.42738	1.51724	0.174528	5.83181	3.8599	5.24979	4.9805	1.01316	0.0368071	Thr-Glu	1.40595	1.71839	1.42738	1.51724	0.174528	0.919588	0.8387	0.953506	0.903932	0.0589825	0.0440973	Thr-Glu	5.83181	3.8599	5.24979	4.9805	1.01316	0.919588	0.8387	0.953506	0.903932	0.0589825	0.0181514	Thr-Glu
Thr-Gln	2.48987	2.95456	2.88464	2.77636	0.250556	5.37805	5.58517	6.20653	5.72325	0.431155	0.00465228	Thr-Gln	2.48987	2.95456	2.88464	2.77636	0.250556	0.890267	0.971808	1.02864	0.963571	0.0695523	0.00384258	Thr-Gln	5.37805	5.58517	6.20653	5.72325	0.431155	0.890267	0.971808	1.02864	0.963571	0.0695523	0.00198221	Thr-Gln
Thr-Gly	2.66789	2.14019	3.59638	2.80149	0.737231	5.11854	4.66325	3.96778	4.58319	0.579541	0.127477	Thr-Gly	2.66789	2.14019	3.59638	2.80149	0.737231	0.971137	0.714692	1.09118	0.925668	0.192316	0.0286106	Thr-Gly	5.11854	4.66325	3.96778	4.58319	0.579541	0.971137	0.714692	1.09118	0.925668	0.192316	0.0114434	Thr-Gly
Thr-Leu	2.64887	3.13672	3.13291	2.97283	0.280566	7.28471	8.79527	9.44446	8.50815	1.10813	0.00767189	Thr-Leu	2.64887	3.13672	3.13291	2.97283	0.280566	0.558818	1.21169	0.721472	0.830658	0.339853	0.00441495	Thr-Leu	7.28471	8.79527	9.44446	8.50815	1.10813	0.558818	1.21169	0.721472	0.830658	0.339853	0.00562822	Thr-Leu
Thr-Met	2.90242	3.48498	3.58901	3.32547	0.370048	11.1693	12.3899	11.5507	11.7033	0.624445	0.00109829	Thr-Met	2.90242	3.48498	3.58901	3.32547	0.370048	0.758252	1.16699	0.63415	0.853132	0.278805	0.00978897	Thr-Met	11.1693	12.3899	11.5507	11.7033	0.624445	0.758252	1.16699	0.63415	0.853132	0.278805	0.000475595	Thr-Met
Thr-Phe	1.48698	2.21278	2.94771	2.21582	0.73037	6.5071	6.48313	7.42005	6.80343	0.534148	0.00237518	Thr-Phe	1.48698	2.21278	2.94771	2.21582	0.73037	0.713102	1.22524	0.508652	0.815666	0.369141	0.115825	Thr-Phe	6.5071	6.48313	7.42005	6.80343	0.534148	0.713102	1.22524	0.508652	0.815666	0.369141	0.00655169	Thr-Phe
Thr-Pro	2.57089	1.9279	2.34133	2.28004	0.325849	7.42762	9.58181	8.84852	8.61932	1.09523	0.0160076	Thr-Pro	2.57089	1.9279	2.34133	2.28004	0.325849	0.735168	0.948809	0.502885	0.728954	0.223027	0.0323574	Thr-Pro	7.42762	9.58181	8.84852	8.61932	1.09523	0.735168	0.948809	0.502885	0.728954	0.223027	0.0058216	Thr-Pro
Thr-Ser	2.56111	1.82514	3.17702	2.52109	0.676832	6.13656	6.81598	6.80032	6.58429	0.387824	0.0127925	Thr-Ser	2.56111	1.82514	3.17702	2.52109	0.676832	0.613713	0.808252	0.600691	0.674219	0.116259	0.0552192	Thr-Ser	6.13656	6.81598	6.80032	6.58429	0.387824	0.613713	0.808252	0.600691	0.674219	0.116259	0.00115904	Thr-Ser
Trp-Ala	1.97572	2.65639	2.40479	2.34563	0.344169	5.55154	6.01554	6.19658	5.92122	0.332699	0.00121779	Trp-Ala	1.97572	2.65639	2.40479	2.34563	0.344169	0.606107	0.613158	0.635416	0.618227	0.0152978	0.0125785	Trp-Ala	5.55154	6.01554	6.19658	5.92122	0.332699	0.606107	0.613158	0.635416	0.618227	0.0152978	0.00120905	Trp-Ala
Trp-Arg	1.74639	2.16351	1.73812	1.88268	0.243249	4.94961	4.72002	5.4929	5.05418	0.396909	0.011712	Trp-Arg	1.74639	2.16351	1.73812	1.88268	0.243249	0.600365	0.82176	0.803908	0.742011	0.122993	0.0104763	Trp-Arg	4.94961	4.72002	5.4929	5.05418	0.396909	0.600365	0.82176	0.803908	0.742011	0.122993	0.00280873	Trp-Arg
Trp-Asp	2.26483	2.29199	2.24419	2.26701	0.0239715	6.82817	7.22791	7.70477	7.25362	0.438867	0.00271267	Trp-Asp	2.26483	2.29199	2.24419	2.26701	0.0239715	0.611155	0.855473	0.719749	0.728792	0.12241	0.00167673	Trp-Asp	6.82817	7.22791	7.70477	7.25362	0.438867	0.611155	0.855473	0.719749	0.728792	0.12241	0.00128843	Trp-Asp
Trp-Glu	2.72063	2.1046	2.21266	2.34597	0.328939	6.14515	6.95104	7.04395	6.71338	0.494289	0.0114537	Trp-Glu	2.72063	2.1046	2.21266	2.34597	0.328939	0.704891	0.844293	0.880163	0.809783	0.0925921	0.023679	Trp-Glu	6.14515	6.95104	7.04395	6.71338	0.494289	0.704891	0.844293	0.880163	0.809783	0.0925921	0.00154413	Trp-Glu
Trp-Gly	1.69519	2.74787	2.4386	2.29389	0.541052	5.68262	5.3287	6.34085	5.78406	0.513645	0.0165978	Trp-Gly	1.69519	2.74787	2.4386	2.29389	0.541052	0.471845	0.794159	0.730819	0.665608	0.170766	0.0169227	Trp-Gly	5.68262	5.3287	6.34085	5.78406	0.513645	0.471845	0.794159	0.730819	0.665608	0.170766	0.00373951	Trp-Gly
Trp-Leu	1.2642	1.93078	2.1848	1.79326	0.475456	4.26823	2.08873	4.44091	3.59929	1.31103	0.168095	Trp-Leu	1.2642	1.93078	2.1848	1.79326	0.475456	0.589509	0.109708	0.625336	0.441518	0.287913	0.0599773	Trp-Leu	4.26823	2.08873	4.44091	3.59929	1.31103	0.589509	0.109708	0.625336	0.441518	0.287913	0.0332562	Trp-Leu
Trp-Lys	2.55	1.52086	4.2175	2.76279	1.36085	5.83043	5.35917	3.35272	4.84744	1.31574	0.295147	Trp-Lys	2.55	1.52086	4.2175	2.76279	1.36085	0.429935	0.921552	0.956506	0.769331	0.294445	0.122654	Trp-Lys	5.83043	5.35917	3.35272	4.84744	1.31574	0.429935	0.921552	0.956506	0.769331	0.294445	0.0440734	Trp-Lys
Trp-Phe	2.86526	2.97665	2.74731	2.86307	0.114682	6.40354	7.35925	5.69214	6.48497	0.836533	0.0130069	Trp-Phe	2.86526	2.97665	2.74731	2.86307	0.114682	0.510302	0.739809	0.448361	0.566157	0.153542	0.00022049	Trp-Phe	6.40354	7.35925	5.69214	6.48497	0.836533	0.510302	0.739809	0.448361	0.566157	0.153542	0.0044761	Trp-Phe
Trp-Ser	2.83889	1.84716	3.81435	2.83347	0.983604	5.69609	7.34084	6.16907	6.402	0.846753	0.0670174	Trp-Ser	2.83889	1.84716	3.81435	2.83347	0.983604	0.800028	0.480729	0.429689	0.570148	0.20071	0.0623617	Trp-Ser	5.69609	7.34084	6.16907	6.402	0.846753	0.800028	0.480729	0.429689	0.570148	0.20071	0.00938086	Trp-Ser
Trp-Trp	1.76519	1.50014	1.52329	1.59621	0.146802	4.41329	5.27121	4.29752	4.66067	0.531899	0.0131683	Trp-Trp	1.76519	1.50014	1.52329	1.59621	0.146802	0.810112	0.757964	0.947455	0.838511	0.0978855	0.0203434	Trp-Trp	4.41329	5.27121	4.29752	4.66067	0.531899	0.810112	0.757964	0.947455	0.838511	0.0978855	0.00843064	Trp-Trp
Trp-Tyr	1.61056	1.55139	1.70863	1.62352	0.0794212	6.225	8.10304	6.63676	6.98826	0.987129	0.0122916	Trp-Tyr	1.61056	1.55139	1.70863	1.62352	0.0794212	0.714104	0.819192	0.85323	0.795509	0.072524	0.00353404	Trp-Tyr	6.225	8.10304	6.63676	6.98826	0.987129	0.714104	0.819192	0.85323	0.795509	0.072524	0.00782915	Trp-Tyr
Trp-Val	2.35094	2.52776	2.41319	2.43063	0.0896893	6.3654	6.30586	4.29592	5.65573	1.178	0.0410806	Trp-Val	2.35094	2.52776	2.41319	2.43063	0.0896893	0.829519	0.714429	0.746502	0.763483	0.0593941	0.00254508	Trp-Val	6.3654	6.30586	4.29592	5.65573	1.178	0.829519	0.714429	0.746502	0.763483	0.0593941	0.018329	Trp-Val
Tyr-Ala	2.38607	1.94684	2.69749	2.34346	0.377135	7.11049	6.81617	7.97815	7.30161	0.604105	0.00112712	Tyr-Ala	2.38607	1.94684	2.69749	2.34346	0.377135	0.544159	0.589641	0.631865	0.588555	0.0438632	0.0138992	Tyr-Ala	7.11049	6.81617	7.97815	7.30161	0.604105	0.544159	0.589641	0.631865	0.588555	0.0438632	0.00242914	Tyr-Ala
Tyr-Gln	1.75067	1.38152	1.25541	1.46253	0.257378	4.56302	5.45068	5.3753	5.12966	0.492178	0.0133279	Tyr-Gln	1.75067	1.38152	1.25541	1.46253	0.257378	0.712343	0.550751	0.867709	0.710268	0.158489	0.0593278	Tyr-Gln	4.56302	5.45068	5.3753	5.12966	0.492178	0.712343	0.550751	0.867709	0.710268	0.158489	0.00476269	Tyr-Gln
Tyr-Glu	4.12386	3.71604	2.85018	3.56336	0.650421	10.3294	13.0137	12.5679	11.9703	1.43846	0.0169113	Tyr-Glu	4.12386	3.71604	2.85018	3.56336	0.650421	0.78992	0.809823	0.761238	0.786994	0.0244242	0.0168675	Tyr-Glu	10.3294	13.0137	12.5679	11.9703	1.43846	0.78992	0.809823	0.761238	0.786994	0.0244242	0.00546164	Tyr-Glu
Tyr-Gly	2.59787	1.67642	1.59086	1.95505	0.558339	7.32883	8.43295	5.27435	7.01205	1.60295	0.0303705	Tyr-Gly	2.59787	1.67642	1.59086	1.95505	0.558339	0.724226	0.764212	0.711704	0.733381	0.0274249	0.0644503	Tyr-Gly	7.32883	8.43295	5.27435	7.01205	1.60295	0.724226	0.764212	0.711704	0.733381	0.0274249	0.0204249	Tyr-Gly
Tyr-His	2.82043	1.95009	4.32444	3.03165	1.20119	7.65312	7.8767	2.32091	5.95025	3.14508	0.360537	Tyr-His	2.82043	1.95009	4.32444	3.03165	1.20119	1.01196	0.906062	1.31998	1.07934	0.215028	0.0758035	Tyr-His	7.65312	7.8767	2.32091	5.95025	3.14508	1.01196	0.906062	1.31998	1.07934	0.215028	0.128417	Tyr-His
Tyr-Ile	2.85853	2.28552	2.45808	2.53404	0.293961	4.24547	8.23211	4.88522	5.7876	2.14104	0.142379	Tyr-Ile	2.85853	2.28552	2.45808	2.53404	0.293961	1.19744	1.28698	1.26512	1.24985	0.0466823	0.0226501	Tyr-Ile	4.24547	8.23211	4.88522	5.7876	2.14104	1.19744	1.28698	1.26512	1.24985	0.0466823	0.0647978	Tyr-Ile
Tyr-Leu	3.17026	3.51815	4.09681	3.59507	0.46804	6.44138	8.62868	4.81394	6.628	1.91421	0.140231	Tyr-Leu	3.17026	3.51815	4.09681	3.59507	0.46804	0.678237	0.719079	0.61733	0.671549	0.051203	0.00981362	Tyr-Leu	6.44138	8.62868	4.81394	6.628	1.91421	0.678237	0.719079	0.61733	0.671549	0.051203	0.0311282	Tyr-Leu
Tyr-Lys	3.34359	1.94859	3.56623	2.9528	0.87677	6.15365	8.29479	5.96611	6.80485	1.29373	0.0914758	Tyr-Lys	3.34359	1.94859	3.56623	2.9528	0.87677	1.45086	1.04748	1.03471	1.17768	0.236662	0.0645603	Tyr-Lys	6.15365	8.29479	5.96611	6.80485	1.29373	1.45086	1.04748	1.03471	1.17768	0.236662	0.0202304	Tyr-Lys
Tyr-Phe	4.63675	1.61444	1.17122	2.47414	1.88594	6.29029	7.23389	6.19603	6.5734	0.573933	0.0800051	Tyr-Phe	4.63675	1.61444	1.17122	2.47414	1.88594	0.742943	0.995123	1.24834	0.995467	0.252696	0.350545	Tyr-Phe	6.29029	7.23389	6.19603	6.5734	0.573933	0.742943	0.995123	1.24834	0.995467	0.252696	0.00444219	Tyr-Phe
Tyr-Trp	2.58267	1.61474	2.01102	2.06947	0.486606	5.41586	7.28264	6.57054	6.42301	0.942093	0.0340669	Tyr-Trp	2.58267	1.61474	2.01102	2.06947	0.486606	0.836545	1.47651	1.49997	1.27101	0.37644	0.242042	Tyr-Trp	5.41586	7.28264	6.57054	6.42301	0.942093	0.836545	1.47651	1.49997	1.27101	0.37644	0.00475355	Tyr-Trp
Tyr-Tyr	2.0774	1.62011	1.93182	1.87645	0.23362	6.94054	9.50883	7.3885	7.94596	1.3719	0.0224751	Tyr-Tyr	2.0774	1.62011	1.93182	1.87645	0.23362	0.40216	0.788156	0.429672	0.539996	0.215353	0.0350852	Tyr-Tyr	6.94054	9.50883	7.3885	7.94596	1.3719	0.40216	0.788156	0.429672	0.539996	0.215353	0.00804878	Tyr-Tyr
Tyr-Val	1.2556	1.43315	0.828072	1.17227	0.311025	4.32998	5.06714	4.22132	4.53948	0.460189	0.00230875	Tyr-Val	1.2556	1.43315	0.828072	1.17227	0.311025	0.844675	0.717424	0.759002	0.773701	0.0648861	0.166432	Tyr-Val	4.32998	5.06714	4.22132	4.53948	0.460189	0.844675	0.717424	0.759002	0.773701	0.0648861	0.00596068	Tyr-Val
Val-Ala	2.55497	1.93553	3.22648	2.57233	0.64565	6.42602	5.7195	6.20428	6.1166	0.361329	0.00637506	Val-Ala	2.55497	1.93553	3.22648	2.57233	0.64565	0.687387	0.672714	0.825587	0.728563	0.0843453	0.0303523	Val-Ala	6.42602	5.7195	6.20428	6.1166	0.361329	0.687387	0.672714	0.825587	0.728563	0.0843453	0.0013719	Val-Ala
Val-Arg	1.44195	1.58716	1.72217	1.58376	0.140144	4.73794	3.87293	4.32663	4.3125	0.432679	0.0117307	Val-Arg	1.44195	1.58716	1.72217	1.58376	0.140144	0.757376	0.731487	0.532543	0.673802	0.123017	0.0255482	Val-Arg	4.73794	3.87293	4.32663	4.3125	0.432679	0.757376	0.731487	0.532543	0.673802	0.123017	0.00485214	Val-Arg
Val-Asn	1.71481	1.79304	1.57525	1.69437	0.110328	4.67595	5.21556	4.73463	4.87538	0.296059	0.00175994	Val-Asn	1.71481	1.79304	1.57525	1.69437	0.110328	0.775315	0.681231	0.760166	0.738904	0.0505173	0.00800995	Val-Asn	4.67595	5.21556	4.73463	4.87538	0.296059	0.775315	0.681231	0.760166	0.738904	0.0505173	0.00233106	Val-Asn
Val-Asp	2.62698	2.03876	2.32687	2.33087	0.29413	5.46604	6.1723	5.86719	5.83518	0.354218	0.0112064	Val-Asp	2.62698	2.03876	2.32687	2.33087	0.29413	0.668943	0.750822	0.789696	0.736487	0.0616392	0.0147109	Val-Asp	5.46604	6.1723	5.86719	5.83518	0.354218	0.668943	0.750822	0.789696	0.736487	0.0616392	0.00125167	Val-Asp
Val-Glu	2.23282	2.43933	2.5764	2.41618	0.172956	5.82283	5.97523	5.85169	5.88325	0.080955	0.000784302	Val-Glu	2.23282	2.43933	2.5764	2.41618	0.172956	0.745667	0.664194	0.609833	0.673231	0.0683661	0.00632939	Val-Glu	5.82283	5.97523	5.85169	5.88325	0.080955	0.745667	0.664194	0.609833	0.673231	0.0683661	0.000177209	Val-Glu
Val-Gln	2.26504	2.30746	2.68011	2.41754	0.228385	5.61725	5.26623	5.27787	5.38712	0.199388	0.0053392	Val-Gln	2.26504	2.30746	2.68011	2.41754	0.228385	1.05982	0.804174	0.876124	0.913372	0.131829	0.0129494	Val-Gln	5.61725	5.26623	5.27787	5.38712	0.199388	1.05982	0.804174	0.876124	0.913372	0.131829	0.000102615	Val-Gln
Val-Gly	2.31441	2.18551	3.03716	2.51236	0.459036	2.92955	3.38702	3.45032	3.25563	0.284162	0.088023	Val-Gly	2.31441	2.18551	3.03716	2.51236	0.459036	1.17541	1.28889	1.92368	1.46266	0.403266	0.0053231	Val-Gly	2.92955	3.38702	3.45032	3.25563	0.284162	1.17541	1.28889	1.92368	1.46266	0.403266	0.00847458	Val-Gly
Val-His	3.24822	1.84526	4.089	3.06083	1.13355	4.72971	6.00536	3.71366	4.81624	1.14829	0.313963	Val-His	3.24822	1.84526	4.089	3.06083	1.13355	0.349034	0.222773	0.666186	0.412665	0.228452	0.0384275	Val-His	4.72971	6.00536	3.71366	4.81624	1.14829	0.349034	0.222773	0.666186	0.412665	0.228452	0.0306826	Val-His
Val-Ile	3.11252	3.07933	2.05869	2.75018	0.599075	4.70239	5.20855	3.84937	4.58677	0.686929	0.00726341	Val-Ile	3.11252	3.07933	2.05869	2.75018	0.599075	0.324769	0.518315	0.444251	0.429111	0.0976572	0.0231376	Val-Ile	4.70239	5.20855	3.84937	4.58677	0.686929	0.324769	0.518315	0.444251	0.429111	0.0976572	0.00855057	Val-Ile
Val-Leu	2.61352	2.99076	2.38191	2.66206	0.307317	5.40688	7.22468	7.58262	6.73806	1.16664	0.0282044	Val-Leu	2.61352	2.99076	2.38191	2.66206	0.307317	0.498539	0.425989	0.663786	0.529438	0.121872	0.0128973	Val-Leu	5.40688	7.22468	7.58262	6.73806	1.16664	0.498539	0.425989	0.663786	0.529438	0.121872	0.0108184	Val-Leu
Val-Lys	2.55471	1.9062	2.2594	2.2401	0.324685	4.91428	3.9571	3.48667	4.11935	0.727505	0.0308503	Val-Lys	2.55471	1.9062	2.2594	2.2401	0.324685	0.426584	0.397124	0.848801	0.557503	0.252701	0.017351	Val-Lys	4.91428	3.9571	3.48667	4.11935	0.727505	0.426584	0.397124	0.848801	0.557503	0.252701	0.0217462	Val-Lys
Val-Met	4.00278	2.89551	3.44346	3.44725	0.553646	8.66606	6.9142	5.48862	7.02296	1.59151	0.0452458	Val-Met	4.00278	2.89551	3.44346	3.44725	0.553646	0.656516	0.731633	0.856617	0.748255	0.101081	0.016031	Val-Met	8.66606	6.9142	5.48862	7.02296	1.59151	0.656516	0.731633	0.856617	0.748255	0.101081	0.0233549	Val-Met
Val-Phe	3.28837	2.15035	4.21118	3.21664	1.03229	5.8218	5.40774	6.01462	5.74805	0.310091	0.0264069	Val-Phe	3.28837	2.15035	4.21118	3.21664	1.03229	0.638655	0.496524	0.910257	0.681812	0.210216	0.0338943	Val-Phe	5.8218	5.40774	6.01462	5.74805	0.310091	0.638655	0.496524	0.910257	0.681812	0.210216	0.000254142	Val-Phe
Val-Pro	1.59428	2.12239	1.76759	1.82809	0.269203	4.57324	3.47253	3.5984	3.88139	0.602457	0.0511625	Val-Pro	1.59428	2.12239	1.76759	1.82809	0.269203	0.791976	1.20237	0.847459	0.947268	0.222659	0.00198039	Val-Pro	4.57324	3.47253	3.5984	3.88139	0.602457	0.791976	1.20237	0.847459	0.947268	0.222659	0.0223082	Val-Pro
Val-Ser	2.59538	2.21104	2.55996	2.45546	0.21241	5.97976	5.55021	4.10105	5.21034	0.984388	0.045281	Val-Ser	2.59538	2.21104	2.55996	2.45546	0.21241	0.727917	0.80593	0.751582	0.76181	0.0399996	0.00727713	Val-Ser	5.97976	5.55021	4.10105	5.21034	0.984388	0.727917	0.80593	0.751582	0.76181	0.0399996	0.0159546	Val-Ser
Val-Tyr	1.36669	2.28497	1.67457	1.77541	0.467369	5.90686	4.54433	3.29078	4.58066	1.30841	0.0871305	Val-Tyr	1.36669	2.28497	1.67457	1.77541	0.467369	0.566471	0.763523	0.56411	0.631368	0.114456	0.0317548	Val-Tyr	5.90686	4.54433	3.29078	4.58066	1.30841	0.566471	0.763523	0.56411	0.631368	0.114456	0.0350252	Val-Tyr
Val-Val	2.25761	1.83713	1.13782	1.74419	0.565651	4.54613	3.21513	2.82878	3.53001	0.900939	0.0216447	Val-Val	2.25761	1.83713	1.13782	1.74419	0.565651	1.17018	1.94499	1.49835	1.53784	0.388916	0.689406	Val-Val	4.54613	3.21513	2.82878	3.53001	0.900939	1.17018	1.94499	1.49835	1.53784	0.388916	0.102478	Val-Val
D-(+)-Glucose	3.06555	4.57182	2.25673	3.29803	1.17493	5.61591	6.72134	3.0864	5.14121	1.86338	0.0711474	D-(+)-Glucose	3.06555	4.57182	2.25673	3.29803	1.17493	1.80488	1.71036	1.32354	1.61293	0.255036	0.105558	D-(+)-Glucose	5.61591	6.72134	3.0864	5.14121	1.86338	1.80488	1.71036	1.32354	1.61293	0.255036	0.0652407	D-(+)-Glucose

## Sheet: PMM5
TTEST of MCF-7 Control to Marjoram, Control to Doxorubicin, and Marjoram to Doxorubicin Comparison of PAIRS to different compounds				The highlighted average in a pair denotes the higher absorbance in that pair. TTEST was run using an alpha of 0.05.						Significant p values are highlighted			MCF-7 Control to Doxorubicin			The highlighted average in a pair denotes the higher absorbance in that pair. TTEST was run using an alpha of 0.05.						Significant p values are highlighted			Marjoram to Doxorubicin			The highlighted average in a pair denotes the higher absorbance in that pair. TTEST was run using an alpha of 0.05.						Significant p values are highlighted
PMM-5												PMM-5												PMM-5												PMM-5
blood sample date (mm/dd/yyyy)	MCF-7 C	MCF-7 C	MCF-7 C	MCF-7 C	MCF-7 C	MCF-7 M	MCF-7 M	MCF-7 M	MCF-7 M	MCF-7 M	alpha-0.05	blood sample date (mm/dd/yyyy)	MCF-7 C	MCF-7 C	MCF-7 C	MCF-7 C	MCF-7 C	MCF-7 D	MCF-7 D	MCF-7 D	MCF-7 D	MCF-7 D	alpha-0.05	blood sample date (mm/dd/yyyy)	MCF-7 M	MCF-7 M	MCF-7 M	MCF-7 M	MCF-7 M	MCF-7 D	MCF-7 D	MCF-7 D	MCF-7 D	MCF-7 D	alpha-0.05	blood sample date (mm/dd/yyyy)
assay date (mm/dd/yyyy)	Plate 1	Plate 2	Plate 3	Average	STDEV	Plate 1	Plate 2	Plate 3	Average	STDEV	TTEST	assay date (mm/dd/yyyy)	Plate 1	Plate 2	Plate 3	Average	STDEV	Plate 1	Plate 2	Plate 3	Average	STDEV	TTEST	assay date (mm/dd/yyyy)	Plate 1	Plate 2	Plate 3	Average	STDEV	Plate 1	Plate 2	Plate 3	Average	STDEV	TTEST	assay date (mm/dd/yyyy)
CMS#												CMS#												CMS#												CMS#
Negative Control	4.97021	4.90206	4.16731	4.67986	0.445188	7.60041	7.14465	6.27732	7.00746	0.672126	0.0044655	Negative Control	4.97021	4.90206	4.16731	4.67986	0.445188	1.30143	-0.00804481	1.09145	0.794942	0.703288	0.0188063	Negative Control	7.60041	7.14465	6.27732	7.00746	0.672126	1.30143	-0.00804481	1.09145	0.794942	0.703288	0.00829642	Negative Control
Negative Control	5.9722	5.97966	4.56632	5.50606	0.813848	5.19779	5.83795	5.5042	5.51331	0.320181	0.989742	Negative Control	5.9722	5.97966	4.56632	5.50606	0.813848	1.08844	0.00880855	0.982807	0.693352	0.59518	0.0199468	Negative Control	5.19779	5.83795	5.5042	5.51331	0.320181	1.08844	0.00880855	0.982807	0.693352	0.59518	0.0113716	Negative Control
Negative Control	5.3764	5.30662	4.9768	5.21994	0.213439	4.4747	4.71457	4.70204	4.63044	0.135016	0.0827288	Negative Control	5.3764	5.30662	4.9768	5.21994	0.213439	1.13834	-0.0163585	1.08317	0.735051	0.651324	0.00909598	Negative Control	4.4747	4.71457	4.70204	4.63044	0.135016	1.13834	-0.0163585	1.08317	0.735051	0.651324	0.0117308	Negative Control
Negative Control	5.53566	6.63574	5.98233	6.05124	0.553268	4.7654	5.6131	5.9526	5.4437	0.611461	0.178288	Negative Control	5.53566	6.63574	5.98233	6.05124	0.553268	1.00965	-0.000377812	0.987429	0.665568	0.576833	0.0138167	Negative Control	4.7654	5.6131	5.9526	5.4437	0.611461	1.00965	-0.000377812	0.987429	0.665568	0.576833	0.0127328	Negative Control
NaCl	5.60173	5.8954	4.97364	5.49026	0.470883	4.78154	5.22031	5.52849	5.17678	0.37537	0.546958	NaCl	5.60173	5.8954	4.97364	5.49026	0.470883	1.0732	-0.0159582	1.02613	0.694456	0.615687	0.0144316	NaCl	4.78154	5.22031	5.52849	5.17678	0.37537	1.0732	-0.0159582	1.02613	0.694456	0.615687	0.00954956	NaCl
NaCl	3.72993	3.94575	3.10762	3.59443	0.435183	3.37074	3.77379	3.97039	3.70497	0.30569	0.798521	NaCl	3.72993	3.94575	3.10762	3.59443	0.435183	0.998409	0.000933901	1.00083	0.666724	0.576593	0.032329	NaCl	3.37074	3.77379	3.97039	3.70497	0.30569	0.998409	0.000933901	1.00083	0.666724	0.576593	0.0173718	NaCl
NaCl	4.22839	3.73623	3.23599	3.73353	0.496206	3.92223	4.14232	4.7552	4.27325	0.431645	0.416498	NaCl	4.22839	3.73623	3.23599	3.73353	0.496206	1.01695	0.00335696	0.932793	0.651035	0.562482	0.0178728	NaCl	3.92223	4.14232	4.7552	4.27325	0.431645	1.01695	0.00335696	0.932793	0.651035	0.562482	0.0102699	NaCl
NaCl	3.77817	2.75099	2.80362	3.11093	0.578451	3.97569	3.81129	4.93368	4.24022	0.606156	0.180755	NaCl	3.77817	2.75099	2.80362	3.11093	0.578451	0.970629	0.00364606	0.929307	0.634527	0.54675	0.0145055	NaCl	3.97569	3.81129	4.93368	4.24022	0.606156	0.970629	0.00364606	0.929307	0.634527	0.54675	0.00710875	NaCl
NaCl	2.88414	2.75425	4.33681	3.32507	0.878595	5.43946	4.77295	2.78365	4.33202	1.38172	0.516593	NaCl	2.88414	2.75425	4.33681	3.32507	0.878595	0.976762	-0.000339248	0.929742	0.635388	0.551058	0.0250769	NaCl	5.43946	4.77295	2.78365	4.33202	1.38172	0.976762	-0.000339248	0.929742	0.635388	0.551058	0.0573675	NaCl
NaCl	2.73387	2.65787	2.70928	2.70034	0.0387824	5.74344	4.68536	5.19279	5.2072	0.529187	0.0125701	NaCl	2.73387	2.65787	2.70928	2.70034	0.0387824	0.973219	0.00400857	0.941807	0.639678	0.55073	0.0200954	NaCl	5.74344	4.68536	5.19279	5.2072	0.529187	0.973219	0.00400857	0.941807	0.639678	0.55073	0.00122994	NaCl
NaCl	2.4751	2.32881	2.6228	2.47557	0.146995	4.14244	4.68001	4.9327	4.58505	0.403602	0.0108363	NaCl	2.4751	2.32881	2.6228	2.47557	0.146995	1.0083	-0.0029311	0.935269	0.646879	0.563935	0.019544	NaCl	4.14244	4.68001	4.9327	4.58505	0.403602	1.0083	-0.0029311	0.935269	0.646879	0.563935	0.0126997	NaCl
NaCl	4.32686	3.88544	4.22196	4.14475	0.230614	5.18646	4.807	5.28572	5.09306	0.252661	0.00403698	NaCl	4.32686	3.88544	4.22196	4.14475	0.230614	0.951928	0.00828697	0.82229	0.594168	0.511512	0.00211225	NaCl	5.18646	4.807	5.28572	5.09306	0.252661	0.951928	0.00828697	0.82229	0.594168	0.511512	0.00132341	NaCl
Ammonium Chloride	5.92511	5.45431	5.39617	5.59187	0.290059	5.22428	5.87455	5.89351	5.66412	0.381025	0.869181	Ammonium Chloride	5.92511	5.45431	5.39617	5.59187	0.290059	1.04168	0.764895	0.950108	0.918896	0.14101	0.000732276	Ammonium Chloride	5.22428	5.87455	5.89351	5.66412	0.381025	1.04168	0.764895	0.950108	0.918896	0.14101	0.00359727	Ammonium Chloride
Ammonium Chloride	4.94246	6.20482	16.7725	9.30659	6.49639	3.18024	3.97498	3.39094	3.51539	0.411726	0.266767	Ammonium Chloride	4.94246	6.20482	16.7725	9.30659	6.49639	1.01623	0.40054	0.999204	0.805324	0.350657	0.146884	Ammonium Chloride	3.18024	3.97498	3.39094	3.51539	0.411726	1.01623	0.40054	0.999204	0.805324	0.350657	0.0250474	Ammonium Chloride
Ammonium Chloride	4.38588	5.98862	6.46958	5.61469	1.09101	2.98499	3.71774	3.77969	3.49414	0.442028	0.0305843	Ammonium Chloride	4.38588	5.98862	6.46958	5.61469	1.09101	1.0753	1.00192	1.04172	1.03965	0.0367326	0.0192983	Ammonium Chloride	2.98499	3.71774	3.77969	3.49414	0.442028	1.0753	1.00192	1.04172	1.03965	0.0367326	0.0121004	Ammonium Chloride
Ammonium Chloride	6.93891	8.28619	8.08498	7.77003	0.726765	2.91286	3.44809	3.55724	3.30606	0.344869	0.00279692	Ammonium Chloride	6.93891	8.28619	8.08498	7.77003	0.726765	0.913379	0.452026	0.971953	0.779119	0.284781	0.00560644	Ammonium Chloride	2.91286	3.44809	3.55724	3.30606	0.344869	0.913379	0.452026	0.971953	0.779119	0.284781	0.012843	Ammonium Chloride
Sodium Selenite	4.23134	5.92108	5.68061	5.27768	0.914096	2.64466	2.87349	3.31718	2.94511	0.341932	0.0312083	Sodium Selenite	4.23134	5.92108	5.68061	5.27768	0.914096	1.01639	0.926895	1.08434	1.00921	0.0789682	0.0155816	Sodium Selenite	2.64466	2.87349	3.31718	2.94511	0.341932	1.01639	0.926895	1.08434	1.00921	0.0789682	0.00803698	Sodium Selenite
Sodium Selenite	2.73738	2.19774	2.07899	2.33804	0.350902	2.89032	2.86235	3.6886	3.14709	0.469169	0.198386	Sodium Selenite	2.73738	2.19774	2.07899	2.33804	0.350902	1.00391	1.01333	1.07356	1.03027	0.0377894	0.0269232	Sodium Selenite	2.89032	2.86235	3.6886	3.14709	0.469169	1.00391	1.01333	1.07356	1.03027	0.0377894	0.0135922	Sodium Selenite
Sodium Selenite	1.8155	1.61353	1.8127	1.74724	0.115809	2.59876	3.18901	3.34957	3.04578	0.395368	0.0372489	Sodium Selenite	1.8155	1.61353	1.8127	1.74724	0.115809	0.983417	0.858543	0.962806	0.934922	0.0669442	0.00128307	Sodium Selenite	2.59876	3.18901	3.34957	3.04578	0.395368	0.983417	0.858543	0.962806	0.934922	0.0669442	0.013555	Sodium Selenite
Sodium Selenite	2.86002	2.58652	2.73401	2.72685	0.13689	4.77939	4.65534	6.6343	5.35634	1.10848	0.0539563	Sodium Selenite	2.86002	2.58652	2.73401	2.72685	0.13689	0.975753	1.0191	1.03479	1.00988	0.0305787	0.00285229	Sodium Selenite	4.77939	4.65534	6.6343	5.35634	1.10848	0.975753	1.0191	1.03479	1.00988	0.0305787	0.0202683	Sodium Selenite
Potassium Chloride	7.3377	9.56879	7.17867	8.02839	1.33639	4.30129	4.41686	1.4766	3.39825	1.6652	0.0294426	Potassium Chloride	7.3377	9.56879	7.17867	8.02839	1.33639	1.00238	0.911729	1.03253	0.982213	0.0628758	0.0128737	Potassium Chloride	4.30129	4.41686	1.4766	3.39825	1.6652	1.00238	0.911729	1.03253	0.982213	0.0628758	0.13429	Potassium Chloride
Potassium Chloride	4.6185	9.09481	5.00483	6.23938	2.48041	3.41726	3.595	4.23486	3.74904	0.430013	0.24085	Potassium Chloride	4.6185	9.09481	5.00483	6.23938	2.48041	0.993074	1.01652	1.03747	1.01569	0.0222094	0.0675073	Potassium Chloride	3.41726	3.595	4.23486	3.74904	0.430013	0.993074	1.01652	1.03747	1.01569	0.0222094	0.00738808	Potassium Chloride
Potassium Chloride	3.83902	5.01394	4.00296	4.28531	0.636322	5.68143	6.55775	7.29549	6.51156	0.808023	0.054117	Potassium Chloride	3.83902	5.01394	4.00296	4.28531	0.636322	1.01286	0.765216	0.994949	0.924342	0.138098	0.0172306	Potassium Chloride	5.68143	6.55775	7.29549	6.51156	0.808023	1.01286	0.765216	0.994949	0.924342	0.138098	0.00736519	Potassium Chloride
Potassium Chloride	6.61714	6.30199	6.14831	6.35581	0.239005	9.12081	8.3096	9.31438	8.91493	0.533091	0.0167628	Potassium Chloride	6.61714	6.30199	6.14831	6.35581	0.239005	1.00903	0.903259	1.0047	0.972328	0.0598541	0.000621827	Potassium Chloride	9.12081	8.3096	9.31438	8.91493	0.533091	1.00903	0.903259	1.0047	0.972328	0.0598541	0.00118925	Potassium Chloride
Calcium Choride	4.15779	4.4563	4.40515	4.33975	0.15964	3.9897	4.86781	4.24099	4.36617	0.452238	0.903424	Calcium Choride	4.15779	4.4563	4.40515	4.33975	0.15964	0.897237	0.9489	0.888497	0.911545	0.0326446	0.000597929	Calcium Choride	3.9897	4.86781	4.24099	4.36617	0.452238	0.897237	0.9489	0.888497	0.911545	0.0326446	0.00495065	Calcium Choride
Calcium Choride	2.76234	2.56394	2.56394	2.63008	0.114547	2.40185	2.94548	2.66025	2.6692	0.271924	0.873037	Calcium Choride	2.76234	2.56394	2.56394	2.63008	0.114547	1.02641	1.33749	1.23643	1.20011	0.158686	0.0116547	Calcium Choride	2.40185	2.94548	2.66025	2.6692	0.271924	1.02641	1.33749	1.23643	1.20011	0.158686	0.00231748	Calcium Choride
Calcium Choride	1.53532	1.5592	1.61947	1.57133	0.0433651	1.60644	1.88874	1.84368	1.77962	0.151665	0.108939	Calcium Choride	1.53532	1.5592	1.61947	1.57133	0.0433651	0.937683	2.51449	1.01773	1.48997	0.888167	0.889685	Calcium Choride	1.60644	1.88874	1.84368	1.77962	0.151665	0.937683	2.51449	1.01773	1.48997	0.888167	0.593207	Calcium Choride
Calcium Choride	0.828894	0.828894	0.6588	0.772196	0.0982042	1.46929	1.42867	1.4604	1.45279	0.021354	0.00810102	Calcium Choride	0.828894	0.828894	0.6588	0.772196	0.0982042	0.757049	2.94111	0.720529	1.4729	1.27164	0.425992	Calcium Choride	1.46929	1.42867	1.4604	1.45279	0.021354	0.757049	2.94111	0.720529	1.4729	1.27164	0.980948	Calcium Choride
Manganese Chloride	8.23307	12.2015	11.0829	10.5058	2.04616	6.64505	6.72495	6.86478	6.74492	0.111217	0.0815863	Manganese Chloride	8.23307	12.2015	11.0829	10.5058	2.04616	1.52514	2.46551	1.58974	1.86013	0.525268	0.0123899	Manganese Chloride	6.64505	6.72495	6.86478	6.74492	0.111217	1.52514	2.46551	1.58974	1.86013	0.525268	0.00415532	Manganese Chloride
Manganese Chloride	25.2985	28.8677	23.3455	25.8372	2.8002	23.2334	23.4242	23.1548	23.2708	0.138529	0.236895	Manganese Chloride	25.2985	28.8677	23.3455	25.8372	2.8002	1.28915	3.20195	1.45998	1.98369	1.05849	0.00209686	Manganese Chloride	23.2334	23.4242	23.1548	23.2708	0.138529	1.28915	3.20195	1.45998	1.98369	1.05849	0.00063643	Manganese Chloride
Manganese Chloride	-201.981	-167.502	-168.48	-179.321	19.6299	-246.485	-249.664	-268.859	-255.003	12.105	0.0441493	Manganese Chloride	-201.981	-167.502	-168.48	-179.321	19.6299	1.01418	3.25543	1.08052	1.78338	1.27526	0.00363622	Manganese Chloride	-246.485	-249.664	-268.859	-255.003	12.105	1.01418	3.25543	1.08052	1.78338	1.27526	0.000692398	Manganese Chloride
Manganese Chloride	-684.504	-505.406	-503.222	-564.377	104.038	-899.519	-859.764	-1152.91	-970.73	159.016	0.0867062	Manganese Chloride	-684.504	-505.406	-503.222	-564.377	104.038	1.71377	4.89789	1.2142	2.60862	1.99824	0.0108842	Manganese Chloride	-899.519	-859.764	-1152.91	-970.73	159.016	1.71377	4.89789	1.2142	2.60862	1.99824	0.00862886	Manganese Chloride
Zinc Chloride	13.9063	6.31905	4.08816	8.1045	5.14682	2.20071	2.16273	2.75857	2.374	0.333585	0.205484	Zinc Chloride	13.9063	6.31905	4.08816	8.1045	5.14682	0.955078	1.02458	0.999188	0.992947	0.0351672	0.140347	Zinc Chloride	2.20071	2.16273	2.75857	2.374	0.333585	0.955078	1.02458	0.999188	0.992947	0.0351672	0.018726	Zinc Chloride
Zinc Chloride	4.72107	13.5456	6.67178	8.31281	4.63548	2.75364	2.51752	3.43883	2.90333	0.478548	0.196397	Zinc Chloride	4.72107	13.5456	6.67178	8.31281	4.63548	1.00297	1.06765	1.06258	1.0444	0.0359687	0.111992	Zinc Chloride	2.75364	2.51752	3.43883	2.90333	0.478548	1.00297	1.06765	1.06258	1.0444	0.0359687	0.020871	Zinc Chloride
Zinc Chloride	9.48276	8.85377	6.91886	8.41846	1.33623	3.45335	3.21292	4.03869	3.56832	0.42472	0.0393296	Zinc Chloride	9.48276	8.85377	6.91886	8.41846	1.33623	1.00308	1.03803	1.02677	1.02263	0.0178398	0.0108282	Zinc Chloride	3.45335	3.21292	4.03869	3.56832	0.42472	1.00308	1.03803	1.02677	1.02263	0.0178398	0.00923112	Zinc Chloride
Zinc Chloride	4.04464	3.61612	4.8423	4.16768	0.622285	6.11746	5.64609	6.19643	5.98666	0.297576	0.0159816	Zinc Chloride	4.04464	3.61612	4.8423	4.16768	0.622285	1.057	1.01189	1.03463	1.03451	0.0225538	0.0125918	Zinc Chloride	6.11746	5.64609	6.19643	5.98666	0.297576	1.057	1.01189	1.03463	1.03451	0.0225538	0.0010638	Zinc Chloride
Copper (II) Chloride	6.74635	5.78309	5.64573	6.05839	0.599736	6.10006	7.40496	7.1276	6.87754	0.687447	0.380431	Copper (II) Chloride	6.74635	5.78309	5.64573	6.05839	0.599736	0.939323	0.746742	0.757119	0.814395	0.108315	0.00293508	Copper (II) Chloride	6.10006	7.40496	7.1276	6.87754	0.687447	0.939323	0.746742	0.757119	0.814395	0.108315	0.00567688	Copper (II) Chloride
Copper (II) Chloride	6.78017	6.93515	5.69722	6.47085	0.674445	7.20196	9.27761	7.89646	8.12534	1.05658	0.115704	Copper (II) Chloride	6.78017	6.93515	5.69722	6.47085	0.674445	1.00934	0.727918	1.07168	0.936314	0.183148	0.00718369	Copper (II) Chloride	7.20196	9.27761	7.89646	8.12534	1.05658	1.00934	0.727918	1.07168	0.936314	0.183148	0.00946395	Copper (II) Chloride
Copper (II) Chloride	3.6681	3.50421	3.6464	3.60624	0.0890197	6.76742	9.15096	7.54828	7.82222	1.21515	0.0303704	Copper (II) Chloride	3.6681	3.50421	3.6464	3.60624	0.0890197	0.894106	0.534986	0.894729	0.774607	0.207518	0.000594946	Copper (II) Chloride	6.76742	9.15096	7.54828	7.82222	1.21515	0.894106	0.534986	0.894729	0.774607	0.207518	0.0131386	Copper (II) Chloride
Copper (II) Chloride	12.5034	11.5273	10.5334	11.5214	0.985023	19.4695	19.6115	21.6791	20.2534	1.23678	0.0198609	Copper (II) Chloride	12.5034	11.5273	10.5334	11.5214	0.985023	0.663379	1.12459	0.666557	0.818175	0.265367	0.00301563	Copper (II) Chloride	19.4695	19.6115	21.6791	20.2534	1.23678	0.663379	1.12459	0.666557	0.818175	0.265367	0.00166507	Copper (II) Chloride
Cobalt Chloride	4.65584	6.23477	11.523	7.47119	3.59666	2.34207	2.42416	2.67099	2.47907	0.171198	0.127592	Cobalt Chloride	4.65584	6.23477	11.523	7.47119	3.59666	1.0716	0.762981	1.10499	0.979857	0.188561	0.0860039	Cobalt Chloride	2.34207	2.42416	2.67099	2.47907	0.171198	1.0716	0.762981	1.10499	0.979857	0.188561	0.00609942	Cobalt Chloride
Cobalt Chloride	4.90571	11.0463	5.33876	7.09692	3.4271	2.82942	2.75281	3.09626	2.89283	0.180293	0.176152	Cobalt Chloride	4.90571	11.0463	5.33876	7.09692	3.4271	0.994383	0.503762	1.05228	0.850143	0.301368	0.100903	Cobalt Chloride	2.82942	2.75281	3.09626	2.89283	0.180293	0.994383	0.503762	1.05228	0.850143	0.301368	0.00340586	Cobalt Chloride
Cobalt Chloride	5.14028	5.36607	6.33818	5.61484	0.636519	2.46865	2.45697	3.12988	2.68517	0.38518	0.00279684	Cobalt Chloride	5.14028	5.36607	6.33818	5.61484	0.636519	0.929923	0.295325	0.978661	0.734636	0.381235	0.00496452	Cobalt Chloride	2.46865	2.45697	3.12988	2.68517	0.38518	0.929923	0.295325	0.978661	0.734636	0.381235	0.0109629	Cobalt Chloride
Cobalt Chloride	4.80134	6.25725	5.38796	5.48218	0.732513	2.93446	2.79792	4.08711	3.27316	0.708195	0.0759424	Cobalt Chloride	4.80134	6.25725	5.38796	5.48218	0.732513	0.983156	0.274142	1.04232	0.766541	0.427455	0.0185726	Cobalt Chloride	2.93446	2.79792	4.08711	3.27316	0.708195	0.983156	0.274142	1.04232	0.766541	0.427455	0.0155023	Cobalt Chloride
Iodine	6.66302	8.64599	5.11679	6.8086	1.76909	3.34607	3.28707	4.29311	3.64208	0.564579	0.137103	Iodine	6.66302	8.64599	5.11679	6.8086	1.76909	0.985102	0.915641	1.05945	0.98673	0.0719167	0.0317439	Iodine	3.34607	3.28707	4.29311	3.64208	0.564579	0.985102	0.915641	1.05945	0.98673	0.0719167	0.0116526	Iodine
Iodine	7.40805	14.8728	7.95299	10.0779	4.16137	3.83049	3.42358	4.63552	3.96319	0.616771	0.149001	Iodine	7.40805	14.8728	7.95299	10.0779	4.16137	1.00203	1.01133	1.05551	1.02296	0.0285767	0.0639762	Iodine	3.83049	3.42358	4.63552	3.96319	0.616771	1.00203	1.01133	1.05551	1.02296	0.0285767	0.0132385	Iodine
Iodine	5.55145	6.50477	5.33145	5.79589	0.623685	3.02784	3.67208	4.05025	3.58339	0.516943	0.0429823	Iodine	5.55145	6.50477	5.33145	5.79589	0.623685	0.989286	0.937777	1.01497	0.980678	0.0393105	0.00625168	Iodine	3.02784	3.67208	4.05025	3.58339	0.516943	0.989286	0.937777	1.01497	0.980678	0.0393105	0.0126175	Iodine
Iodine	5.57502	16.2662	5.95687	9.26603	6.06532	8.01103	6.52802	6.73363	7.09089	0.80347	0.625809	Iodine	5.57502	16.2662	5.95687	9.26603	6.06532	0.992368	0.99961	0.956621	0.982866	0.0230158	0.141186	Iodine	8.01103	6.52802	6.73363	7.09089	0.80347	0.992368	0.99961	0.956621	0.982866	0.0230158	0.00564673	Iodine
Sodium Phosphate	6.70141	7.32412	5.00641	6.34398	1.19948	4.53044	5.71375	4.91297	5.05239	0.60385	0.172868	Sodium Phosphate	6.70141	7.32412	5.00641	6.34398	1.19948	0.912041	0.730744	0.792923	0.811903	0.0921269	0.015591	Sodium Phosphate	4.53044	5.71375	4.91297	5.05239	0.60385	0.912041	0.730744	0.792923	0.811903	0.0921269	0.00871624	Sodium Phosphate
Sodium Phosphate	9.36792	6.98192	6.32915	7.55966	1.59964	3.88206	4.98823	4.30893	4.39308	0.557867	0.112025	Sodium Phosphate	9.36792	6.98192	6.32915	7.55966	1.59964	1.05216	0.99357	1.06566	1.03713	0.0383251	0.019349	Sodium Phosphate	3.88206	4.98823	4.30893	4.39308	0.557867	1.05216	0.99357	1.06566	1.03713	0.0383251	0.0101632	Sodium Phosphate
Sodium Phosphate	7.78004	11.3168	9.07329	9.39005	1.78954	3.07832	4.2005	3.87719	3.71867	0.577644	0.0164461	Sodium Phosphate	7.78004	11.3168	9.07329	9.39005	1.78954	0.857804	1.23745	1.07269	1.05598	0.190375	0.0121345	Sodium Phosphate	3.07832	4.2005	3.87719	3.71867	0.577644	0.857804	1.23745	1.07269	1.05598	0.190375	0.00711311	Sodium Phosphate
Sodium Phosphate	21.3665	44.1962	41.9076	35.8234	12.5722	5.93159	6.82077	7.15468	6.63568	0.632201	0.0518466	Sodium Phosphate	21.3665	44.1962	41.9076	35.8234	12.5722	0.656481	1.14712	0.686009	0.829871	0.275146	0.0394196	Sodium Phosphate	5.93159	6.82077	7.15468	6.63568	0.632201	0.656481	1.14712	0.686009	0.829871	0.275146	0.0036316	Sodium Phosphate
Sodium Sulfate	4.14773	5.72289	6.64675	5.50579	1.26358	2.30386	2.23917	3.09946	2.5475	0.479105	0.03373	Sodium Sulfate	4.14773	5.72289	6.64675	5.50579	1.26358	1.00721	1.02028	1.07961	1.0357	0.0385815	0.0243178	Sodium Sulfate	2.30386	2.23917	3.09946	2.5475	0.479105	1.00721	1.02028	1.07961	1.0357	0.0385815	0.0272949	Sodium Sulfate
Sodium Sulfate	3.44696	4.71514	3.56279	3.9083	0.701147	1.91355	1.93147	1.97054	1.93852	0.029145	0.040196	Sodium Sulfate	3.44696	4.71514	3.56279	3.9083	0.701147	0.964084	0.979184	1.00555	0.98294	0.0209871	0.0187108	Sodium Sulfate	1.91355	1.93147	1.97054	1.93852	0.029145	0.964084	0.979184	1.00555	0.98294	0.0209871	2.49777e-05	Sodium Sulfate
Sodium Sulfate	3.30236	4.4993	4.11114	3.97093	0.610664	2.59564	2.60862	3.22272	2.80899	0.358358	0.0874149	Sodium Sulfate	3.30236	4.4993	4.11114	3.97093	0.610664	0.186639	0.994058	1.03995	0.740214	0.479959	0.001816	Sodium Sulfate	2.59564	2.60862	3.22272	2.80899	0.358358	0.186639	0.994058	1.03995	0.740214	0.479959	0.0127981	Sodium Sulfate
Sodium Sulfate	3.1241	3.16026	3.788	3.35746	0.373304	3.60414	3.53337	4.64654	3.92802	0.623263	0.0606187	Sodium Sulfate	3.1241	3.16026	3.788	3.35746	0.373304	0.947448	0.997201	0.981001	0.975217	0.0253761	0.00785724	Sodium Sulfate	3.60414	3.53337	4.64654	3.92802	0.623263	0.947448	0.997201	0.981001	0.975217	0.0253761	0.0143879	Sodium Sulfate
Sodium Molybdate	4.97136	5.974	4.95811	5.30116	0.582739	2.36883	2.21091	2.94487	2.5082	0.386323	0.032244	Sodium Molybdate	4.97136	5.974	4.95811	5.30116	0.582739	1.01361	1.05909	1.03508	1.03593	0.0227521	0.00575585	Sodium Molybdate	2.36883	2.21091	2.94487	2.5082	0.386323	1.01361	1.05909	1.03508	1.03593	0.0227521	0.0228597	Sodium Molybdate
Sodium Molybdate	7.33831	7.69882	5.07804	6.70506	1.42052	2.53614	3.17723	3.08214	2.93184	0.345965	0.0516359	Sodium Molybdate	7.33831	7.69882	5.07804	6.70506	1.42052	1.01929	0.996007	1.02109	1.01213	0.0139926	0.0203837	Sodium Molybdate	2.53614	3.17723	3.08214	2.93184	0.345965	1.01929	0.996007	1.02109	1.01213	0.0139926	0.011147	Sodium Molybdate
Sodium Molybdate	5.85357	8.14905	6.18981	6.73081	1.23968	3.29492	3.84293	3.8869	3.67492	0.329823	0.0399057	Sodium Molybdate	5.85357	8.14905	6.18981	6.73081	1.23968	1.02842	1.06257	1.03868	1.04322	0.0175189	0.0150507	Sodium Molybdate	3.29492	3.84293	3.8869	3.67492	0.329823	1.02842	1.06257	1.03868	1.04322	0.0175189	0.00483435	Sodium Molybdate
Sodium Molybdate	6.41112	7.22932	8.14467	7.2617	0.867226	7.77071	7.12972	6.52722	7.14255	0.621841	0.902432	Sodium Molybdate	6.41112	7.22932	8.14467	7.2617	0.867226	1.04558	1.03052	1.02992	1.03534	0.00887008	0.00651763	Sodium Molybdate	7.77071	7.12972	6.52722	7.14255	0.621841	1.04558	1.03052	1.02992	1.03534	0.00887008	0.0033518	Sodium Molybdate
Sodium Tungstate	8.08273	6.33775	9.52061	7.98036	1.5939	7.36099	7.47413	6.38562	7.07358	0.598473	0.539659	Sodium Tungstate	8.08273	6.33775	9.52061	7.98036	1.5939	0.931724	0.916614	0.769731	0.87269	0.0894844	0.0178107	Sodium Tungstate	7.36099	7.47413	6.38562	7.07358	0.598473	0.931724	0.916614	0.769731	0.87269	0.0894844	0.00225311	Sodium Tungstate
Sodium Tungstate	7.23598	7.03534	8.64197	7.63776	0.875433	3.97412	5.12391	4.24266	4.44689	0.60149	0.0472153	Sodium Tungstate	7.23598	7.03534	8.64197	7.63776	0.875433	0.994161	0.854293	0.945828	0.931427	0.0710372	0.00540851	Sodium Tungstate	3.97412	5.12391	4.24266	4.44689	0.60149	0.994161	0.854293	0.945828	0.931427	0.0710372	0.0119639	Sodium Tungstate
Sodium Tungstate	4.4696	4.68969	9.66799	6.27576	2.93982	3.4232	4.14804	3.74938	3.77354	0.363021	0.281831	Sodium Tungstate	4.4696	4.68969	9.66799	6.27576	2.93982	0.984742	0.44069	0.952836	0.792756	0.305315	0.0782465	Sodium Tungstate	3.4232	4.14804	3.74938	3.77354	0.363021	0.984742	0.44069	0.952836	0.792756	0.305315	0.0156795	Sodium Tungstate
Sodium Tungstate	3.09287	3.4286	1.67285	2.73144	0.932006	2.61787	3.21307	3.06634	2.96576	0.310084	0.727232	Sodium Tungstate	3.09287	3.4286	1.67285	2.73144	0.932006	0.993488	0.172625	0.962857	0.709657	0.465336	0.110903	Sodium Tungstate	2.61787	3.21307	3.06634	2.96576	0.310084	0.993488	0.172625	0.962857	0.709657	0.465336	0.0323348	Sodium Tungstate
Sodium Orthovanadate	4.33067	4.33954	4.47621	4.38214	0.0815859	3.76626	4.01297	3.89228	3.89051	0.123363	0.0271637	Sodium Orthovanadate	4.33067	4.33954	4.47621	4.38214	0.0815859	0.6935	1.55748	0.716378	0.989119	0.492347	0.00811471	Sodium Orthovanadate	3.76626	4.01297	3.89228	3.89051	0.123363	0.6935	1.55748	0.716378	0.989119	0.492347	0.0059563	Sodium Orthovanadate
Sodium Orthovanadate	4.25167	4.10403	4.12329	4.15966	0.0802618	4.20245	4.52555	4.21315	4.31372	0.183532	0.384889	Sodium Orthovanadate	4.25167	4.10403	4.12329	4.15966	0.0802618	0.464187	2.21472	0.532482	1.07046	0.991545	0.0360113	Sodium Orthovanadate	4.20245	4.52555	4.21315	4.31372	0.183532	0.464187	2.21472	0.532482	1.07046	0.991545	0.0200691	Sodium Orthovanadate
Sodium Orthovanadate	1.7043	1.54437	1.60034	1.61634	0.0811578	1.84924	1.98718	2.07815	1.97152	0.115254	0.0781783	Sodium Orthovanadate	1.7043	1.54437	1.60034	1.61634	0.0811578	0.267479	1.67734	0.343301	0.762708	0.793005	0.227403	Sodium Orthovanadate	1.84924	1.98718	2.07815	1.97152	0.115254	0.267479	1.67734	0.343301	0.762708	0.793005	0.115842	Sodium Orthovanadate
Sodium Orthovanadate	3.31557	3.03927	2.83056	3.0618	0.243289	3.7469	4.37901	3.76678	3.96423	0.359345	0.0753333	Sodium Orthovanadate	3.31557	3.03927	2.83056	3.0618	0.243289	0.312224	3.21895	0.334683	1.28862	1.67175	0.214354	Sodium Orthovanadate	3.7469	4.37901	3.76678	3.96423	0.359345	0.312224	3.21895	0.334683	1.28862	1.67175	0.0716926	Sodium Orthovanadate
Potassium Chromate	8.7383	14.4655	6.70223	9.96867	4.02523	3.45963	9.21818	4.11072	5.59618	3.15359	0.0390664	Potassium Chromate	8.7383	14.4655	6.70223	9.96867	4.02523	1.00777	0.983262	1.04185	1.01096	0.0294223	0.0619579	Potassium Chromate	3.45963	9.21818	4.11072	5.59618	3.15359	1.00777	0.983262	1.04185	1.01096	0.0294223	0.129547	Potassium Chromate
Potassium Chromate	7.63803	15.2135	5.7631	9.53822	5.00356	3.34889	3.15153	3.89442	3.46495	0.3848	0.186924	Potassium Chromate	7.63803	15.2135	5.7631	9.53822	5.00356	1.05343	0.988768	1.05228	1.03149	0.0370069	0.0997923	Potassium Chromate	3.34889	3.15153	3.89442	3.46495	0.3848	1.05343	0.988768	1.05228	1.03149	0.0370069	0.00722004	Potassium Chromate
Potassium Chromate	5.52867	11.2134	3.65729	6.7998	3.93518	2.82486	3.3876	3.30478	3.17241	0.303827	0.24187	Potassium Chromate	5.52867	11.2134	3.65729	6.7998	3.93518	0.994976	0.930777	1.0015	0.975751	0.039085	0.126417	Potassium Chromate	2.82486	3.3876	3.30478	3.17241	0.303827	0.994976	0.930777	1.0015	0.975751	0.039085	0.00729637	Potassium Chromate
Potassium Chromate	6.23663	4.90954	5.26705	5.47107	0.686664	7.29728	6.4035	6.37691	6.69256	0.523865	0.0123422	Potassium Chromate	6.23663	4.90954	5.26705	5.47107	0.686664	0.970715	0.975896	0.98856	0.97839	0.00917993	0.007804	Potassium Chromate	7.29728	6.4035	6.37691	6.69256	0.523865	0.970715	0.975896	0.98856	0.97839	0.00917993	0.00286294	Potassium Chromate
Sodium Pyrophosphate	5.65839	5.61248	9.04531	6.77206	1.96883	4.84281	5.90759	5.67687	5.47576	0.560158	0.354496	Sodium Pyrophosphate	5.65839	5.61248	9.04531	6.77206	1.96883	0.97145	0.985513	0.858271	0.938411	0.069759	0.0383683	Sodium Pyrophosphate	4.84281	5.90759	5.67687	5.47576	0.560158	0.97145	0.985513	0.858271	0.938411	0.069759	0.00538555	Sodium Pyrophosphate
Sodium Pyrophosphate	8.07223	8.05362	9.82001	8.64862	1.01449	4.18416	5.69083	4.77718	4.88406	0.758999	0.0399726	Sodium Pyrophosphate	8.07223	8.05362	9.82001	8.64862	1.01449	1.00621	0.964968	1.01055	0.993908	0.0251572	0.00564184	Sodium Pyrophosphate	4.18416	5.69083	4.77718	4.88406	0.758999	1.00621	0.964968	1.01055	0.993908	0.0251572	0.0131808	Sodium Pyrophosphate
Sodium Pyrophosphate	6.54821	5.43178	9.29665	7.09221	1.98904	2.46894	3.27093	3.03166	2.92384	0.411718	0.0722422	Sodium Pyrophosphate	6.54821	5.43178	9.29665	7.09221	1.98904	1.02527	0.971485	0.995366	0.997373	0.0269478	0.0335322	Sodium Pyrophosphate	2.46894	3.27093	3.03166	2.92384	0.411718	1.02527	0.971485	0.995366	0.997373	0.0269478	0.0168221	Sodium Pyrophosphate
Sodium Pyrophosphate	10.3141	10.3993	12.6092	11.1075	1.30115	4.32924	5.67132	4.59538	4.86531	0.710592	0.0227166	Sodium Pyrophosphate	10.3141	10.3993	12.6092	11.1075	1.30115	0.997691	0.971161	1.00114	0.989996	0.0164029	0.00539188	Sodium Pyrophosphate	4.32924	5.67132	4.59538	4.86531	0.710592	0.997691	0.971161	1.00114	0.989996	0.0164029	0.0115069	Sodium Pyrophosphate
Sodium Nitrate	6.08686	6.11129	7.03578	6.41131	0.540945	2.94384	3.61278	4.11198	3.5562	0.586122	0.00436255	Sodium Nitrate	6.08686	6.11129	7.03578	6.41131	0.540945	1.04589	0.49486	1.04161	0.860786	0.316908	0.00248357	Sodium Nitrate	2.94384	3.61278	4.11198	3.5562	0.586122	1.04589	0.49486	1.04161	0.860786	0.316908	0.0212143	Sodium Nitrate
Sodium Nitrate	5.07026	6.87475	3.43761	5.12754	1.71929	2.13987	2.29327	2.87281	2.43532	0.386567	0.147167	Sodium Nitrate	5.07026	6.87475	3.43761	5.12754	1.71929	1.0413	0.254549	1.03051	0.77545	0.451146	0.0711018	Sodium Nitrate	2.13987	2.29327	2.87281	2.43532	0.386567	1.0413	0.254549	1.03051	0.77545	0.451146	0.0284892	Sodium Nitrate
Sodium Nitrate	6.69393	5.77283	6.14917	6.20531	0.463108	2.94387	3.22719	3.14207	3.10438	0.145373	0.0125599	Sodium Nitrate	6.69393	5.77283	6.14917	6.20531	0.463108	1.02783	0.221896	1.00468	0.75147	0.45877	0.000840415	Sodium Nitrate	2.94387	3.22719	3.14207	3.10438	0.145373	1.02783	0.221896	1.00468	0.75147	0.45877	0.0193788	Sodium Nitrate
Sodium Nitrate	9.86017	7.75132	11.092	9.56783	1.68941	3.48414	3.4488	4.11382	3.68225	0.374169	0.018436	Sodium Nitrate	9.86017	7.75132	11.092	9.56783	1.68941	1.01499	0.0843112	0.990122	0.696475	0.530295	0.00622114	Sodium Nitrate	3.48414	3.4488	4.11382	3.68225	0.374169	1.01499	0.0843112	0.990122	0.696475	0.530295	0.00793158	Sodium Nitrate
Sodium Nitrite	4.98384	5.65735	5.52243	5.38787	0.356345	2.54704	6.48004	3.4509	4.15933	2.05998	0.355655	Sodium Nitrite	4.98384	5.65735	5.52243	5.38787	0.356345	1.02632	0.9987	1.02562	1.01688	0.0157478	0.00234301	Sodium Nitrite	2.54704	6.48004	3.4509	4.15933	2.05998	1.02632	0.9987	1.02562	1.01688	0.0157478	0.11982	Sodium Nitrite
Sodium Nitrite	15.6857	12.3633	5.70491	11.2513	5.08247	4.17808	4.07471	4.69895	4.31725	0.334583	0.155258	Sodium Nitrite	15.6857	12.3633	5.70491	11.2513	5.08247	1.03116	0.974853	1.01981	1.00861	0.0297774	0.0731795	Sodium Nitrite	4.17808	4.07471	4.69895	4.31725	0.334583	1.03116	0.974853	1.01981	1.00861	0.0297774	0.00313693	Sodium Nitrite
Sodium Nitrite	6.06599	6.45474	5.45603	5.99225	0.503421	3.44032	4.25852	4.19245	3.96377	0.454516	0.0371103	Sodium Nitrite	6.06599	6.45474	5.45603	5.99225	0.503421	1.02922	1.02433	1.04286	1.03214	0.00960463	0.00354573	Sodium Nitrite	3.44032	4.25852	4.19245	3.96377	0.454516	1.02922	1.02433	1.04286	1.03214	0.00960463	0.00785731	Sodium Nitrite
Sodium Nitrite	5.42163	6.02278	4.92358	5.456	0.550406	6.97381	5.57319	6.75295	6.43332	0.753034	0.306501	Sodium Nitrite	5.42163	6.02278	4.92358	5.456	0.550406	0.916654	0.990071	1.01063	0.972452	0.0494034	0.00516331	Sodium Nitrite	6.97381	5.57319	6.75295	6.43332	0.753034	0.916654	0.990071	1.01063	0.972452	0.0494034	0.00666856	Sodium Nitrite
Lithium Chloride	3.78096	3.86034	3.71701	3.7861	0.0718023	5.5771	5.46326	5.63108	5.55715	0.085672	0.0026121	Lithium Chloride	3.78096	3.86034	3.71701	3.7861	0.0718023	0.510278	1.14725	0.72205	0.793193	0.324392	0.00288015	Lithium Chloride	5.5771	5.46326	5.63108	5.55715	0.085672	0.510278	1.14725	0.72205	0.793193	0.324392	0.00229386	Lithium Chloride
Lithium Chloride	5.18041	5.00866	10.2923	6.82714	3.00219	4.23151	5.7413	5.32363	5.09881	0.779596	0.414327	Lithium Chloride	5.18041	5.00866	10.2923	6.82714	3.00219	0.822495	0.934062	0.893587	0.883382	0.0564798	0.0752322	Lithium Chloride	4.23151	5.7413	5.32363	5.09881	0.779596	0.822495	0.934062	0.893587	0.883382	0.0564798	0.00967397	Lithium Chloride
Lithium Chloride	5.90248	4.98564	5.98754	5.62522	0.555526	4.85331	5.09239	4.81494	4.92021	0.150336	0.225711	Lithium Chloride	5.90248	4.98564	5.98754	5.62522	0.555526	0.833923	0.937601	0.996222	0.922582	0.0821855	0.00483132	Lithium Chloride	4.85331	5.09239	4.81494	4.92021	0.150336	0.833923	0.937601	0.996222	0.922582	0.0821855	0.000595794	Lithium Chloride
Lithium Chloride	6.14785	18.0173	7.38336	10.5162	6.52549	6.16591	5.23348	6.36323	5.92087	0.603421	0.379367	Lithium Chloride	6.14785	18.0173	7.38336	10.5162	6.52549	1.01506	0.969727	1.0433	1.00936	0.0371158	0.12871	Lithium Chloride	6.16591	5.23348	6.36323	5.92087	0.603421	1.01506	0.969727	1.0433	1.00936	0.0371158	0.00441777	Lithium Chloride
Ferric Chloride	5.46982	5.8327	7.2136	6.17204	0.920086	4.23861	5.5249	5.76336	5.17562	0.820193	0.104446	Ferric Chloride	5.46982	5.8327	7.2136	6.17204	0.920086	0.896364	0.975547	1.06135	0.977753	0.0825134	0.00863869	Ferric Chloride	4.23861	5.5249	5.76336	5.17562	0.820193	0.896364	0.975547	1.06135	0.977753	0.0825134	0.0103339	Ferric Chloride
Ferric Chloride	6.29552	6.58247	0.759154	4.54572	3.2824	4.21879	5.01028	6.11971	5.11626	0.954879	0.834189	Ferric Chloride	6.29552	6.58247	0.759154	4.54572	3.2824	0.919328	1.01438	1.06869	1.0008	0.0756026	0.207352	Ferric Chloride	4.21879	5.01028	6.11971	5.11626	0.954879	0.919328	1.01438	1.06869	1.0008	0.0756026	0.0149631	Ferric Chloride
Ferric Chloride	4.87454	5.12625	4.75071	4.91717	0.191363	4.35014	5.04708	5.03761	4.81161	0.399673	0.696783	Ferric Chloride	4.87454	5.12625	4.75071	4.91717	0.191363	0.873017	0.966582	0.956114	0.931904	0.0512655	0.000702705	Ferric Chloride	4.35014	5.04708	5.03761	4.81161	0.399673	0.873017	0.966582	0.956114	0.931904	0.0512655	0.00268106	Ferric Chloride
Ferric Chloride	3.16778	3.67715	0.698286	2.51441	1.59329	3.02894	3.80052	4.20474	3.67807	0.597386	0.426003	Ferric Chloride	3.16778	3.67715	0.698286	2.51441	1.59329	0.895137	1.02767	1.02939	0.984066	0.0770195	0.244044	Ferric Chloride	3.02894	3.80052	4.20474	3.67807	0.597386	0.895137	1.02767	1.02939	0.984066	0.0770195	0.0124343	Ferric Chloride
Magnesium Chloride	6.14667	5.59315	5.35254	5.69745	0.407212	4.12629	4.85807	5.44911	4.81116	0.662656	0.286697	Magnesium Chloride	6.14667	5.59315	5.35254	5.69745	0.407212	0.882257	0.978215	1.0551	0.971856	0.0865946	0.00360675	Magnesium Chloride	4.12629	4.85807	5.44911	4.81116	0.662656	0.882257	0.978215	1.0551	0.971856	0.0865946	0.00742092	Magnesium Chloride
Magnesium Chloride	4.13776	6.85707	4.53847	5.17777	1.46805	3.91273	4.91256	4.95999	4.59509	0.591424	0.495983	Magnesium Chloride	4.13776	6.85707	4.53847	5.17777	1.46805	0.840785	0.984704	1.05854	0.961342	0.11074	0.0366046	Magnesium Chloride	3.91273	4.91256	4.95999	4.59509	0.591424	0.840785	0.984704	1.05854	0.961342	0.11074	0.00592727	Magnesium Chloride
Magnesium Chloride	4.78409	4.28804	4.43575	4.50263	0.2547	5.20604	4.96961	5.14454	5.10673	0.122667	0.0221417	Magnesium Chloride	4.78409	4.28804	4.43575	4.50263	0.2547	0.918269	1.01862	1.02977	0.988884	0.0614086	0.00262557	Magnesium Chloride	5.20604	4.96961	5.14454	5.10673	0.122667	0.918269	1.01862	1.02977	0.988884	0.0614086	0.000557074	Magnesium Chloride
Magnesium Chloride	1.45718	3.83845	4.45084	3.24882	1.58153	6.13308	5.01281	4.73228	5.29272	0.741164	0.266949	Magnesium Chloride	1.45718	3.83845	4.45084	3.24882	1.58153	0.887076	1.42816	1.03015	1.11513	0.280375	0.124919	Magnesium Chloride	6.13308	5.01281	4.73228	5.29272	0.741164	0.887076	1.42816	1.03015	1.11513	0.280375	0.016024	Magnesium Chloride

## Sheet: PMM6
TTEST of MCF-7 Control to Marjoram, Control to Doxorubicin, and Marjoram to Doxorubicin Comparison of PAIRS to different compounds				The highlighted average in a pair denotes the higher absorbance in that pair. TTEST was run using an alpha of 0.05.						Significant p values are highlighted			MCF-7 Control to Doxorubicin			The highlighted average in a pair denotes the higher absorbance in that pair. TTEST was run using an alpha of 0.05.						Significant p values are highlighted			Marjoram to Doxorubicin			The highlighted average in a pair denotes the higher absorbance in that pair. TTEST was run using an alpha of 0.05.						Significant p values are highlighted
PMM-6												PMM-6												PMM-6												PMM-6
blood sample date (mm/dd/yyyy)	MCF-7 C	MCF-7 C	MCF-7 C	MCF-7 C	MCF-7 C	MCF-7 M	MCF-7 M	MCF-7 M	MCF-7 M	MCF-7 M	alpha-0.05	blood sample date (mm/dd/yyyy)	MCF-7 C	MCF-7 C	MCF-7 C	MCF-7 C	MCF-7 C	MCF-7 D	MCF-7 D	MCF-7 D	MCF-7 D	MCF-7 D	alpha-0.05	blood sample date (mm/dd/yyyy)	MCF-7 M	MCF-7 M	MCF-7 M	MCF-7 M	MCF-7 M	MCF-7 D	MCF-7 D	MCF-7 D	MCF-7 D	MCF-7 D	alpha-0.05	blood sample date (mm/dd/yyyy)
assay date (mm/dd/yyyy)	Plate 1	Plate 2	Plate 3	Average	STDEV	Plate 1	Plate 2	Plate 3	Average	STDEV	TTEST	assay date (mm/dd/yyyy)	Plate 1	Plate 2	Plate 3	Average	STDEV	Plate 1	Plate 2	Plate 3	Average	STDEV	TTEST	assay date (mm/dd/yyyy)	Plate 1	Plate 2	Plate 3	Average	STDEV	Plate 1	Plate 2	Plate 3	Average	STDEV	TTEST	assay date (mm/dd/yyyy)
CMS#												CMS#												CMS#												CMS#
Negative Control	7.57227	8.06979	16.6229	10.755	5.08785	5.78938	7.63906	5.30185	6.24343	1.23299	0.318644	Negative Control	7.57227	8.06979	16.6229	10.755	5.08785	4.5704	4.88809	4.52238	4.66029	0.198734	0.179575	Negative Control	5.78938	7.63906	5.30185	6.24343	1.23299	4.5704	4.88809	4.52238	4.66029	0.198734	0.117811	Negative Control
Negative Control	17.4033	17.2721	17.0186	17.2313	0.195575	4.24003	5.85811	3.96789	4.68867	1.02186	0.00202481	Negative Control	17.4033	17.2721	17.0186	17.2313	0.195575	1.04688	0.961191	0.942526	0.983532	0.0556495	2.85861e-05	Negative Control	4.24003	5.85811	3.96789	4.68867	1.02186	1.04688	0.961191	0.942526	0.983532	0.0556495	0.0250618	Negative Control
Negative Control	16.9613	16.8093	16.9759	16.9155	0.0922684	4.03761	4.89215	3.69041	4.20672	0.618461	0.00103594	Negative Control	16.9613	16.8093	16.9759	16.9155	0.0922684	0.989647	0.969173	1.01568	0.9915	0.0233084	6.98055e-06	Negative Control	4.03761	4.89215	3.69041	4.20672	0.618461	0.989647	0.969173	1.01568	0.9915	0.0233084	0.0129796	Negative Control
Negative Control	21.2364	21.2397	21.0869	21.1877	0.0872589	4.52925	5.24425	4.17007	4.64786	0.546825	0.000284072	Negative Control	21.2364	21.2397	21.0869	21.1877	0.0872589	0.979538	1.00458	1.00651	0.996876	0.0150459	7.56628e-06	Negative Control	4.52925	5.24425	4.17007	4.64786	0.546825	0.979538	1.00458	1.00651	0.996876	0.0150459	0.00734998	Negative Control
Negative Control	16.313	16.3665	16.8188	16.4994	0.277832	3.83188	4.00398	3.71696	3.85094	0.144457	0.000328265	Negative Control	16.313	16.3665	16.8188	16.4994	0.277832	1.0458	1.04227	1.05197	1.04668	0.00491019	0.000104365	Negative Control	3.83188	4.00398	3.71696	3.85094	0.144457	1.0458	1.04227	1.05197	1.04668	0.00491019	0.000942174	Negative Control
Negative Control	17.9024	16.7428	18.344	17.6631	0.826975	4.24531	4.89235	3.94632	4.36132	0.483568	0.00321859	Negative Control	17.9024	16.7428	18.344	17.6631	0.826975	1.06004	0.942512	1.03937	1.01397	0.0627441	0.000713231	Negative Control	4.24531	4.89235	3.94632	4.36132	0.483568	1.06004	0.942512	1.03937	1.01397	0.0627441	0.00856383	Negative Control
Dibutyryl-cAMP	17.1999	16.8459	16.5348	16.8602	0.332769	4.27143	4.33015	4.42947	4.34369	0.0798841	0.000360199	Dibutyryl-cAMP	17.1999	16.8459	16.5348	16.8602	0.332769	1.01487	1.02448	1.04064	1.02667	0.013024	0.000158755	Dibutyryl-cAMP	4.27143	4.33015	4.42947	4.34369	0.0798841	1.01487	1.02448	1.04064	1.02667	0.013024	0.000135403	Dibutyryl-cAMP
Dibutyryl-cAMP	18.7528	17.4701	17.6739	17.9656	0.689328	5.04251	4.47586	4.14351	4.55396	0.454559	0.00025707	Dibutyryl-cAMP	18.7528	17.4701	17.6739	17.9656	0.689328	1.0199	0.980735	1.06379	1.02147	0.0415475	0.000545578	Dibutyryl-cAMP	5.04251	4.47586	4.14351	4.55396	0.454559	1.0199	0.980735	1.06379	1.02147	0.0415475	0.00591225	Dibutyryl-cAMP
Dibutyryl-cAMP	14.9396	13.0435	14.9391	14.3074	1.09456	3.99524	3.7086	3.09642	3.60009	0.459131	0.00466098	Dibutyryl-cAMP	14.9396	13.0435	14.9391	14.3074	1.09456	1.06259	1.04308	1.09436	1.06668	0.0258833	0.00218695	Dibutyryl-cAMP	3.99524	3.7086	3.09642	3.60009	0.459131	1.06259	1.04308	1.09436	1.06668	0.0258833	0.011715	Dibutyryl-cAMP
Dibutyryl-cAMP	19.1212	16.394	18.4701	17.9951	1.42432	5.45997	5.26696	4.46498	5.06397	0.527645	0.00488909	Dibutyryl-cAMP	19.1212	16.394	18.4701	17.9951	1.42432	1.00049	1.04488	1.05067	1.03202	0.027451	0.00239702	Dibutyryl-cAMP	5.45997	5.26696	4.46498	5.06397	0.527645	1.00049	1.04488	1.05067	1.03202	0.027451	0.00609938	Dibutyryl-cAMP
Dibutyryl-cAMP	15.6273	14.1716	15.3385	15.0458	0.770707	4.97453	5.13396	4.62244	4.91031	0.261741	0.00292347	Dibutyryl-cAMP	15.6273	14.1716	15.3385	15.0458	0.770707	0.907205	1.02869	1.04655	0.994146	0.0758206	0.00112101	Dibutyryl-cAMP	4.97453	5.13396	4.62244	4.91031	0.261741	0.907205	1.02869	1.04655	0.994146	0.0758206	0.0018899	Dibutyryl-cAMP
Dibutyryl-cAMP	2.74512	6.00976	1.46607	3.40698	2.34304	5.20279	5.99988	5.11779	5.44015	0.486596	0.199963	Dibutyryl-cAMP	2.74512	6.00976	1.46607	3.40698	2.34304	0.400399	0.355729	0.698682	0.484936	0.186451	0.179566	Dibutyryl-cAMP	5.20279	5.99988	5.11779	5.44015	0.486596	0.400399	0.355729	0.698682	0.484936	0.186451	0.0052888	Dibutyryl-cAMP
3-Isobutyl-1-Methylxanthine	20.1773	19.4841	19.5229	19.7281	0.389522	5.03274	6.41613	4.20721	5.21869	1.11614	0.0024699	3-Isobutyl-1-Methylxanthine	20.1773	19.4841	19.5229	19.7281	0.389522	0.831212	0.847172	0.768938	0.815774	0.041339	0.000134688	3-Isobutyl-1-Methylxanthine	5.03274	6.41613	4.20721	5.21869	1.11614	0.831212	0.847172	0.768938	0.815774	0.041339	0.0194554	3-Isobutyl-1-Methylxanthine
3-Isobutyl-1-Methylxanthine	24.2294	24.199	23.7457	24.058	0.270922	3.97245	4.7931	3.84087	4.20214	0.515999	0.000154583	3-Isobutyl-1-Methylxanthine	24.2294	24.199	23.7457	24.058	0.270922	0.906553	0.928465	0.952276	0.929098	0.0228679	5.30314e-05	3-Isobutyl-1-Methylxanthine	3.97245	4.7931	3.84087	4.20214	0.515999	0.906553	0.928465	0.952276	0.929098	0.0228679	0.00830727	3-Isobutyl-1-Methylxanthine
3-Isobutyl-1-Methylxanthine	18.7262	18.9094	19.419	19.0182	0.358998	3.41523	3.58934	2.79894	3.26783	0.415304	0.000761444	3-Isobutyl-1-Methylxanthine	18.7262	18.9094	19.419	19.0182	0.358998	0.941649	0.943887	0.993707	0.959748	0.0294308	0.000111523	3-Isobutyl-1-Methylxanthine	3.41523	3.58934	2.79894	3.26783	0.415304	0.941649	0.943887	0.993707	0.959748	0.0294308	0.0121053	3-Isobutyl-1-Methylxanthine
3-Isobutyl-1-Methylxanthine	14.5948	14.6803	14.1387	14.4712	0.291183	2.3261	2.4061	2.11827	2.28349	0.148571	4.71572e-05	3-Isobutyl-1-Methylxanthine	14.5948	14.6803	14.1387	14.4712	0.291183	0.944707	0.867568	0.97113	0.927802	0.0538106	0.000204557	3-Isobutyl-1-Methylxanthine	2.3261	2.4061	2.11827	2.28349	0.148571	0.944707	0.867568	0.97113	0.927802	0.0538106	0.00696231	3-Isobutyl-1-Methylxanthine
3-Isobutyl-1-Methylxanthine	16.3207	15.5864	15.4774	15.7948	0.458643	2.56017	2.68246	2.3049	2.51584	0.192645	0.000362637	3-Isobutyl-1-Methylxanthine	16.3207	15.5864	15.4774	15.7948	0.458643	0.953109	0.7204	0.953295	0.875601	0.134408	0.000269408	3-Isobutyl-1-Methylxanthine	2.56017	2.68246	2.3049	2.51584	0.192645	0.953109	0.7204	0.953295	0.875601	0.134408	0.0114457	3-Isobutyl-1-Methylxanthine
3-Isobutyl-1-Methylxanthine	1.55636	1.88708	1.66901	1.70415	0.168138	2.54468	2.7305	2.0084	2.42786	0.374956	0.0665549	3-Isobutyl-1-Methylxanthine	1.55636	1.88708	1.66901	1.70415	0.168138	1.02454	0.856891	0.909279	0.930237	0.0857678	0.0329391	3-Isobutyl-1-Methylxanthine	2.54468	2.7305	2.0084	2.42786	0.374956	1.02454	0.856891	0.909279	0.930237	0.0857678	0.0216211	3-Isobutyl-1-Methylxanthine
Caffeine	19.8704	19.618	17.5896	19.026	1.25035	3.93132	4.09258	3.53517	3.85302	0.286834	0.0014176	Caffeine	19.8704	19.618	17.5896	19.026	1.25035	0.933233	0.939964	0.929042	0.93408	0.00550998	0.00157821	Caffeine	3.93132	4.09258	3.53517	3.85302	0.286834	0.933233	0.939964	0.929042	0.93408	0.00550998	0.00309038	Caffeine
Caffeine	15.3476	13.7639	14.6027	14.5714	0.792332	3.33687	2.79665	2.53333	2.88895	0.409645	0.000937811	Caffeine	15.3476	13.7639	14.6027	14.5714	0.792332	1.01486	1.01251	1.02675	1.01804	0.00763238	0.00113325	Caffeine	3.33687	2.79665	2.53333	2.88895	0.409645	1.01486	1.01251	1.02675	1.01804	0.00763238	0.0159768	Caffeine
Caffeine	19.4946	16.69	19.0629	18.4158	1.51014	3.97684	3.76643	3.1793	3.64086	0.413332	0.00395306	Caffeine	19.4946	16.69	19.0629	18.4158	1.51014	1.03687	1.00506	0.99167	1.0112	0.0232164	0.00247264	Caffeine	3.97684	3.76643	3.1793	3.64086	0.413332	1.03687	1.00506	0.99167	1.0112	0.0232164	0.007366	Caffeine
Caffeine	11.9615	10.1989	11.6627	11.2744	0.943283	2.82914	2.5152	2.17502	2.50645	0.327146	0.00393628	Caffeine	11.9615	10.1989	11.6627	11.2744	0.943283	1.0525	1.04714	1.01919	1.03961	0.017886	0.00284312	Caffeine	2.82914	2.5152	2.17502	2.50645	0.327146	1.0525	1.04714	1.01919	1.03961	0.017886	0.0146008	Caffeine
Caffeine	17.3165	19.1964	15.3857	17.2995	1.90537	4.10093	4.08932	3.4913	3.89385	0.348663	0.00480131	Caffeine	17.3165	19.1964	15.3857	17.2995	1.90537	1.04716	1.02462	1.01408	1.02862	0.016899	0.00451474	Caffeine	4.10093	4.08932	3.4913	3.89385	0.348663	1.04716	1.02462	1.01408	1.02862	0.016899	0.00455442	Caffeine
Caffeine	12.0646	10.5034	7.75562	10.1079	2.18155	5.31078	5.98275	5.52357	5.6057	0.34343	0.0747597	Caffeine	12.0646	10.5034	7.75562	10.1079	2.18155	0.933119	0.95355	0.994892	0.96052	0.0314712	0.0189568	Caffeine	5.31078	5.98275	5.52357	5.6057	0.34343	0.933119	0.95355	0.994892	0.96052	0.0314712	0.00179185	Caffeine
Epinephrine	17.3534	17.1986	17.2998	17.284	0.0786103	4.1537	4.60736	3.60844	4.12317	0.500161	0.000583995	Epinephrine	17.3534	17.1986	17.2998	17.284	0.0786103	0.953919	1.0314	0.912514	0.965943	0.0603468	2.13947e-05	Epinephrine	4.1537	4.60736	3.60844	4.12317	0.500161	0.953919	1.0314	0.912514	0.965943	0.0603468	0.00645693	Epinephrine
Epinephrine	17.3978	16.2495	18.3874	17.3449	1.06991	2.8544	3.08764	2.44118	2.79441	0.327379	0.00303758	Epinephrine	17.3978	16.2495	18.3874	17.3449	1.06991	1.07829	1.06052	1.00096	1.04659	0.0405042	0.0015118	Epinephrine	2.8544	3.08764	2.44118	2.79441	0.327379	1.07829	1.06052	1.00096	1.04659	0.0405042	0.0093295	Epinephrine
Epinephrine	17.0508	17.9382	18.6173	17.8688	0.785536	3.00282	3.05241	2.63119	2.89548	0.230217	0.00140175	Epinephrine	17.0508	17.9382	18.6173	17.8688	0.785536	1.11695	1.02071	1.04116	1.05961	0.0507028	0.000804847	Epinephrine	3.00282	3.05241	2.63119	2.89548	0.230217	1.11695	1.02071	1.04116	1.05961	0.0507028	0.00497147	Epinephrine
Epinephrine	20.4634	21.2609	21.041	20.9218	0.411938	3.25815	3.59145	2.86952	3.23971	0.361319	0.000248911	Epinephrine	20.4634	21.2609	21.041	20.9218	0.411938	1.07776	0.984471	1.03566	1.03263	0.0467162	0.000175674	Epinephrine	3.25815	3.59145	2.86952	3.23971	0.361319	1.07776	0.984471	1.03566	1.03263	0.0467162	0.0101065	Epinephrine
Epinephrine	12.3789	13.2698	13.6699	13.1062	0.660861	1.91145	2.09374	2.05779	2.02099	0.0965549	0.000904107	Epinephrine	12.3789	13.2698	13.6699	13.1062	0.660861	1.07414	1.01116	1.07133	1.05221	0.0355804	0.00103053	Epinephrine	1.91145	2.09374	2.05779	2.02099	0.0965549	1.07414	1.01116	1.07133	1.05221	0.0355804	0.00538108	Epinephrine
Epinephrine	12.1102	13.7343	14.4246	13.423	1.18819	2.48452	2.99035	2.10812	2.52767	0.442694	0.00509195	Epinephrine	12.1102	13.7343	14.4246	13.423	1.18819	1.01656	0.895275	0.975468	0.962433	0.0616824	0.00319313	Epinephrine	2.48452	2.99035	2.10812	2.52767	0.442694	1.01656	0.895275	0.975468	0.962433	0.0616824	0.0309707	Epinephrine
Norepinephrine	13.6183	15.4525	15.2984	14.7897	1.01741	2.5169	2.53169	2.61722	2.55527	0.0541572	0.00216915	Norepinephrine	13.6183	15.4525	15.2984	14.7897	1.01741	1.04392	0.973842	0.994211	1.00399	0.0360469	0.00193798	Norepinephrine	2.5169	2.53169	2.61722	2.55527	0.0541572	1.04392	0.973842	0.994211	1.00399	0.0360469	0.000782957	Norepinephrine
Norepinephrine	13.3635	12.1836	12.3139	12.6204	0.646883	2.6484	2.53975	2.47853	2.55556	0.0860305	0.00107217	Norepinephrine	13.3635	12.1836	12.3139	12.6204	0.646883	1.0063	0.933276	0.999334	0.979635	0.0402992	0.000948318	Norepinephrine	2.6484	2.53975	2.47853	2.55556	0.0860305	1.0063	0.933276	0.999334	0.979635	0.0402992	0.000983012	Norepinephrine
Norepinephrine	15.2764	13.7521	16.3055	15.1113	1.28466	2.96435	2.79631	2.33069	2.69712	0.328268	0.00490885	Norepinephrine	15.2764	13.7521	16.3055	15.1113	1.28466	1.07445	1.0096	1.02324	1.03576	0.0341894	0.00272205	Norepinephrine	2.96435	2.79631	2.33069	2.69712	0.328268	1.07445	1.0096	1.02324	1.03576	0.0341894	0.0114657	Norepinephrine
Norepinephrine	15.7638	14.6944	17.3783	15.9455	1.35112	3.96752	2.98893	2.85068	3.26904	0.60884	0.00529307	Norepinephrine	15.7638	14.6944	17.3783	15.9455	1.35112	1.01161	0.974988	0.95163	0.979409	0.0302338	0.00276631	Norepinephrine	3.96752	2.98893	2.85068	3.26904	0.60884	1.01161	0.974988	0.95163	0.979409	0.0302338	0.0207179	Norepinephrine
Norepinephrine	21.2554	20.537	19.4337	20.4087	0.917596	4.93739	4.647	3.91265	4.49901	0.528156	0.000209412	Norepinephrine	21.2554	20.537	19.4337	20.4087	0.917596	1.04674	1.02059	0.994978	1.02077	0.0258839	0.00070472	Norepinephrine	4.93739	4.647	3.91265	4.49901	0.528156	1.04674	1.02059	0.994978	1.02077	0.0258839	0.00690234	Norepinephrine
Norepinephrine	13.9939	14.7619	13.821	14.1923	0.500828	6.04734	6.51424	5.97479	6.17879	0.292762	0.000226489	Norepinephrine	13.9939	14.7619	13.821	14.1923	0.500828	1.00913	0.988086	1.01396	1.00372	0.013757	0.000507071	Norepinephrine	6.04734	6.51424	5.97479	6.17879	0.292762	1.00913	0.988086	1.01396	1.00372	0.013757	0.00116721	Norepinephrine
L-Leucine	16.722	16.2247	16.0637	16.3368	0.343191	4.16271	4.69844	3.66283	4.17466	0.517909	0.000696742	L-Leucine	16.722	16.2247	16.0637	16.3368	0.343191	3.52019	2.8178	2.38497	2.90765	0.572919	0.000105742	L-Leucine	4.16271	4.69844	3.66283	4.17466	0.517909	3.52019	2.8178	2.38497	2.90765	0.572919	0.0711989	L-Leucine
L-Leucine	20.2989	18.1292	20.078	19.502	1.194	3.65253	4.22119	3.3456	3.73977	0.444265	0.00344417	L-Leucine	20.2989	18.1292	20.078	19.502	1.194	1.07195	0.958299	1.02123	1.01716	0.0569334	0.0012678	L-Leucine	3.65253	4.22119	3.3456	3.73977	0.444265	1.07195	0.958299	1.02123	1.01716	0.0569334	0.0104174	L-Leucine
L-Leucine	17.5913	17.8948	19.0325	18.1729	0.75978	3.23772	3.84026	3.42648	3.50149	0.308193	0.00104758	L-Leucine	17.5913	17.8948	19.0325	18.1729	0.75978	1.04962	0.965894	0.978521	0.998013	0.0451403	0.000696663	L-Leucine	3.23772	3.84026	3.42648	3.50149	0.308193	1.04962	0.965894	0.978521	0.998013	0.0451403	0.00632455	L-Leucine
L-Leucine	17.6131	18.3334	18.3106	18.0857	0.409435	2.99315	3.1996	2.8896	3.02745	0.157819	0.000242023	L-Leucine	17.6131	18.3334	18.3106	18.0857	0.409435	1.00675	0.939533	0.964503	0.970261	0.0339758	0.000221749	L-Leucine	2.99315	3.1996	2.8896	3.02745	0.157819	1.00675	0.939533	0.964503	0.970261	0.0339758	0.002496	L-Leucine
L-Leucine	10.3963	12.0779	11.7512	11.4085	0.891638	1.92296	2.28441	2.00753	2.07163	0.189059	0.00213365	L-Leucine	10.3963	12.0779	11.7512	11.4085	0.891638	1.03684	0.983304	1.0248	1.01498	0.0280868	0.00256903	L-Leucine	1.92296	2.28441	2.00753	2.07163	0.189059	1.03684	0.983304	1.0248	1.01498	0.0280868	0.0137867	L-Leucine
L-Leucine	14.9847	13.4093	15.1669	14.5203	0.966465	2.89229	4.19241	2.69375	3.25949	0.814013	0.00822891	L-Leucine	14.9847	13.4093	15.1669	14.5203	0.966465	1.02083	1.00732	0.992774	1.00698	0.0140334	0.00170671	L-Leucine	2.89229	4.19241	2.69375	3.25949	0.814013	1.02083	1.00732	0.992774	1.00698	0.0140334	0.040703	L-Leucine
Creatine	13.2643	14.1915	13.1825	13.5461	0.560402	2.63161	2.28058	2.41545	2.44255	0.177081	0.00133124	Creatine	13.2643	14.1915	13.1825	13.5461	0.560402	0.962505	0.904166	0.883841	0.916837	0.0408343	0.000678042	Creatine	2.63161	2.28058	2.41545	2.44255	0.177081	0.962505	0.904166	0.883841	0.916837	0.0408343	0.00305669	Creatine
Creatine	16.5473	16.0806	17.7439	16.7906	0.857934	3.05549	3.22883	2.93132	3.07188	0.149432	0.00176613	Creatine	16.5473	16.0806	17.7439	16.7906	0.857934	1.04396	0.98134	1.0105	1.01193	0.0313343	0.000968562	Creatine	3.05549	3.22883	2.93132	3.07188	0.149432	1.04396	0.98134	1.0105	1.01193	0.0313343	0.0022264	Creatine
Creatine	18.0629	17.1196	17.2827	17.4884	0.504135	3.45171	3.22536	2.82723	3.1681	0.316155	0.00023104	Creatine	18.0629	17.1196	17.2827	17.4884	0.504135	1.07561	1.04392	1.02404	1.04786	0.0260054	0.000286651	Creatine	3.45171	3.22536	2.82723	3.1681	0.316155	1.07561	1.04392	1.02404	1.04786	0.0260054	0.00623413	Creatine
Creatine	14.8753	12.8463	15.428	14.3832	1.35938	3.43818	3.14892	2.72789	3.10499	0.357172	0.00590401	Creatine	14.8753	12.8463	15.428	14.3832	1.35938	1.08083	1.06447	0.996898	1.0474	0.0444949	0.00356534	Creatine	3.43818	3.14892	2.72789	3.10499	0.357172	1.08083	1.06447	0.996898	1.0474	0.0444949	0.00767531	Creatine
Creatine	20.5333	20.4993	19.5241	20.1856	0.573122	4.60389	4.06172	3.7325	4.1327	0.440013	0.000149719	Creatine	20.5333	20.4993	19.5241	20.1856	0.573122	1.04123	1.06251	0.992766	1.03217	0.0357443	0.000264315	Creatine	4.60389	4.06172	3.7325	4.1327	0.440013	1.04123	1.06251	0.992766	1.03217	0.0357443	0.00608147	Creatine
Creatine	14.3925	13.9542	14.3936	14.2467	0.253337	5.69602	5.90935	5.85643	5.8206	0.111088	0.000541225	Creatine	14.3925	13.9542	14.3936	14.2467	0.253337	1.01207	1.00489	1.01657	1.01117	0.00589232	0.000116911	Creatine	5.69602	5.90935	5.85643	5.8206	0.111088	1.01207	1.00489	1.01657	1.01117	0.00589232	0.000185157	Creatine
Triiodothyronine	16.8676	17.5373	16.6486	17.0178	0.463035	4.46723	4.95918	4.02094	4.48245	0.469304	3.02883e-05	Triiodothyronine	16.8676	17.5373	16.6486	17.0178	0.463035	0.923678	1.17743	0.892364	0.997824	0.15633	0.000123956	Triiodothyronine	4.46723	4.95918	4.02094	4.48245	0.469304	0.923678	1.17743	0.892364	0.997824	0.15633	0.00298598	Triiodothyronine
Triiodothyronine	20.637	20.9107	21.1032	20.8836	0.234283	3.7253	4.13223	3.35277	3.73677	0.389856	0.000314633	Triiodothyronine	20.637	20.9107	21.1032	20.8836	0.234283	0.984402	1.06595	1.05	1.03345	0.0432214	3.39591e-05	Triiodothyronine	3.7253	4.13223	3.35277	3.73677	0.389856	0.984402	1.06595	1.05	1.03345	0.0432214	0.00662916	Triiodothyronine
Triiodothyronine	16.1537	17.0193	15.0401	16.071	0.992209	2.74658	3.0947	2.4838	2.77503	0.306442	0.000898852	Triiodothyronine	16.1537	17.0193	15.0401	16.071	0.992209	1.06539	1.07323	1.11569	1.08477	0.0270632	0.00152469	Triiodothyronine	2.74658	3.0947	2.4838	2.77503	0.306442	1.06539	1.07323	1.11569	1.08477	0.0270632	0.0122306	Triiodothyronine
Triiodothyronine	19.3346	19.052	18.7103	19.0323	0.312625	3.06314	3.52382	2.87475	3.1539	0.333918	0.000184369	Triiodothyronine	19.3346	19.052	18.7103	19.0323	0.312625	1.0637	1.10248	1.09907	1.08842	0.0214719	0.000112638	Triiodothyronine	3.06314	3.52382	2.87475	3.1539	0.333918	1.0637	1.10248	1.09907	1.08842	0.0214719	0.00829424	Triiodothyronine
Triiodothyronine	13.0772	10.6986	11.9557	11.9105	1.18998	2.22483	2.45091	2.46762	2.38112	0.135603	0.00617314	Triiodothyronine	13.0772	10.6986	11.9557	11.9105	1.18998	1.0769	1.10975	1.03761	1.07475	0.0361172	0.00411633	Triiodothyronine	2.22483	2.45091	2.46762	2.38112	0.135603	1.0769	1.10975	1.03761	1.07475	0.0361172	0.00403763	Triiodothyronine
Triiodothyronine	13.0976	12.8053	13.7759	13.2263	0.497938	3.01689	2.65164	2.11767	2.5954	0.45224	0.00233053	Triiodothyronine	13.0976	12.8053	13.7759	13.2263	0.497938	1.04501	1.02177	0.986885	1.01789	0.0292549	0.000605442	Triiodothyronine	3.01689	2.65164	2.11767	2.5954	0.45224	1.04501	1.02177	0.986885	1.01789	0.0292549	0.0231369	Triiodothyronine
Thyroxine	14.7613	16.308	12.8343	14.6345	1.74031	2.90369	2.5244	2.58656	2.67155	0.203428	0.00722035	Thyroxine	14.7613	16.308	12.8343	14.6345	1.74031	1.08033	1.09233	1.02882	1.06716	0.0337425	0.00524082	Thyroxine	2.90369	2.5244	2.58656	2.67155	0.203428	1.08033	1.09233	1.02882	1.06716	0.0337425	0.00512831	Thyroxine
Thyroxine	19.3656	17.6315	19.5266	18.8412	1.05075	3.19654	3.42448	3.72611	3.44904	0.265639	0.00152644	Thyroxine	19.3656	17.6315	19.5266	18.8412	1.05075	0.996096	1.0238	0.958049	0.992649	0.0330109	0.00121651	Thyroxine	3.19654	3.42448	3.72611	3.44904	0.265639	0.996096	1.0238	0.958049	0.992649	0.0330109	0.00454719	Thyroxine
Thyroxine	12.5109	11.4324	11.3591	11.7675	0.644875	2.16443	2.14525	1.84927	2.05298	0.176682	0.00110001	Thyroxine	12.5109	11.4324	11.3591	11.7675	0.644875	1.0864	1.07602	1.00288	1.0551	0.0455179	0.00110299	Thyroxine	2.16443	2.14525	1.84927	2.05298	0.176682	1.0864	1.07602	1.00288	1.0551	0.0455179	0.00571924	Thyroxine
Thyroxine	18.2641	14.0593	16.1844	16.1693	2.10246	4.07906	3.3086	3.0413	3.47632	0.538824	0.00635422	Thyroxine	18.2641	14.0593	16.1844	16.1693	2.10246	1.05666	1.07517	0.934339	1.02206	0.0765261	0.0064274	Thyroxine	4.07906	3.3086	3.0413	3.47632	0.538824	1.05666	1.07517	0.934339	1.02206	0.0765261	0.0133458	Thyroxine
Thyroxine	17.599	15.55	17.5002	16.8831	1.15553	4.83361	4.01649	3.76901	4.20637	0.557123	0.00250742	Thyroxine	17.599	15.55	17.5002	16.8831	1.15553	1.04415	1.10531	0.959737	1.0364	0.0730977	0.00195116	Thyroxine	4.83361	4.01649	3.76901	4.20637	0.557123	1.04415	1.10531	0.959737	1.0364	0.0730977	0.00949688	Thyroxine
Thyroxine	14.597	14.4766	14.188	14.4206	0.210159	6.97201	7.56369	9.34095	7.95888	1.23293	0.0162175	Thyroxine	14.597	14.4766	14.188	14.4206	0.210159	0.974804	1.048	1.00934	1.01072	0.0366177	9.16198e-05	Thyroxine	6.97201	7.56369	9.34095	7.95888	1.23293	0.974804	1.048	1.00934	1.01072	0.0366177	0.0102164	Thyroxine
Dexamethasone	21.0009	19.9802	18.5276	19.8362	1.24291	5.45179	5.85166	4.45311	5.25219	0.720323	0.0010941	Dexamethasone	21.0009	19.9802	18.5276	19.8362	1.24291	0.975333	1.09016	0.854489	0.973327	0.117848	0.00129411	Dexamethasone	5.45179	5.85166	4.45311	5.25219	0.720323	0.975333	1.09016	0.854489	0.973327	0.117848	0.00662182	Dexamethasone
Dexamethasone	20.2121	20.5454	20.1248	20.2941	0.221939	3.58216	4.8321	3.33478	3.91635	0.802653	0.000419228	Dexamethasone	20.2121	20.5454	20.1248	20.2941	0.221939	1.02629	1.11763	0.952146	1.03202	0.0828889	1.85307e-05	Dexamethasone	3.58216	4.8321	3.33478	3.91635	0.802653	1.02629	1.11763	0.952146	1.03202	0.0828889	0.02037	Dexamethasone
Dexamethasone	19.1199	20.4559	16.6375	18.7378	1.9377	13.35	4.0882	3.34638	6.9282	5.57381	0.0642705	Dexamethasone	19.1199	20.4559	16.6375	18.7378	1.9377	1.05399	1.09711	0.986575	1.04589	0.0557108	0.00375095	Dexamethasone	13.35	4.0882	3.34638	6.9282	5.57381	1.05399	1.09711	0.986575	1.04589	0.0557108	0.208525	Dexamethasone
Dexamethasone	11.7723	11.5547	10.5629	11.2966	0.644706	1.9236	2.13145	1.79279	1.94928	0.170785	0.00112426	Dexamethasone	11.7723	11.5547	10.5629	11.2966	0.644706	1.06999	1.14342	1.02392	1.07911	0.0602717	0.00116821	Dexamethasone	1.9236	2.13145	1.79279	1.94928	0.170785	1.06999	1.14342	1.02392	1.07911	0.0602717	0.00533355	Dexamethasone
Dexamethasone	12.5776	14.2826	11.3914	12.7505	1.45334	2.19502	2.62057	2.27006	2.36188	0.227147	0.00494739	Dexamethasone	12.5776	14.2826	11.3914	12.7505	1.45334	1.09311	1.14721	1.08171	1.10734	0.0349945	0.00491816	Dexamethasone	2.19502	2.62057	2.27006	2.36188	0.227147	1.09311	1.14721	1.08171	1.10734	0.0349945	0.00790633	Dexamethasone
Dexamethasone	14.3578	14.3578	14.1467	14.2874	0.121881	2.72571	3.53558	2.41426	2.89185	0.578827	0.000638732	Dexamethasone	14.3578	14.3578	14.1467	14.2874	0.121881	1.12237	1.12816	0.973891	1.07481	0.0874445	2.28664e-06	Dexamethasone	2.72571	3.53558	2.41426	2.89185	0.578827	1.12237	1.12816	0.973891	1.07481	0.0874445	0.0260107	Dexamethasone
Hydrocortisone	12.9168	14.0405	10.9752	12.6442	1.5507	2.17088	2.66199	2.39881	2.41056	0.245768	0.00680409	Hydrocortisone	12.9168	14.0405	10.9752	12.6442	1.5507	1.0178	1.04873	0.970781	1.01244	0.0392513	0.00558136	Hydrocortisone	2.17088	2.66199	2.39881	2.41056	0.245768	1.0178	1.04873	0.970781	1.01244	0.0392513	0.0090188	Hydrocortisone
Hydrocortisone	16.0726	13.8274	13.4268	14.4423	1.42608	2.83598	2.75959	2.62323	2.7396	0.107777	0.00430997	Hydrocortisone	16.0726	13.8274	13.4268	14.4423	1.42608	0.992916	1.04969	0.908005	0.983538	0.0713083	0.00363745	Hydrocortisone	2.83598	2.75959	2.62323	2.7396	0.107777	0.992916	1.04969	0.908005	0.983538	0.0713083	0.00061387	Hydrocortisone
Hydrocortisone	17.524	17.7862	19.0844	18.1315	0.835565	4.00732	3.53926	3.20666	3.58441	0.402235	0.0022938	Hydrocortisone	17.524	17.7862	19.0844	18.1315	0.835565	1.09176	1.11663	0.92086	1.04308	0.106574	0.0010041	Hydrocortisone	4.00732	3.53926	3.20666	3.58441	0.402235	1.09176	1.11663	0.92086	1.04308	0.106574	0.00561514	Hydrocortisone
Hydrocortisone	15.6419	13.7221	16.3595	15.2412	1.36357	3.70016	2.61734	2.91776	3.07842	0.558999	0.00314402	Hydrocortisone	15.6419	13.7221	16.3595	15.2412	1.36357	1.10511	1.12211	0.986506	1.07124	0.0738725	0.00334202	Hydrocortisone	3.70016	2.61734	2.91776	3.07842	0.558999	1.10511	1.12211	0.986506	1.07124	0.0738725	0.0244505	Hydrocortisone
Hydrocortisone	17.5411	14.9373	17.8953	16.7912	1.61527	4.27657	4.08395	3.70244	4.02099	0.292199	0.00601849	Hydrocortisone	17.5411	14.9373	17.8953	16.7912	1.61527	1.06174	1.12179	0.89641	1.02665	0.116716	0.00388909	Hydrocortisone	4.27657	4.08395	3.70244	4.02099	0.292199	1.06174	1.12179	0.89641	1.02665	0.116716	0.00157838	Hydrocortisone
Hydrocortisone	12.6681	13.0949	14.0971	13.2867	0.73359	5.96381	6.00823	7.42725	6.46643	0.832394	0.000383279	Hydrocortisone	12.6681	13.0949	14.0971	13.2867	0.73359	0.991603	0.987476	0.91096	0.963346	0.0454149	0.00132482	Hydrocortisone	5.96381	6.00823	7.42725	6.46643	0.832394	0.991603	0.987476	0.91096	0.963346	0.0454149	0.00837484	Hydrocortisone
Progesterone	14.6742	15.903	15.9363	15.5045	0.71925	4.50167	4.59203	3.6712	4.25497	0.50757	0.00287839	Progesterone	14.6742	15.903	15.9363	15.5045	0.71925	0.811702	1.06672	0.750419	0.87628	0.167746	0.000731802	Progesterone	4.50167	4.59203	3.6712	4.25497	0.50757	0.811702	1.06672	0.750419	0.87628	0.167746	0.00475566	Progesterone
Progesterone	20.3222	20.5499	20.1325	20.3349	0.208987	4.09881	4.72097	3.72723	4.18234	0.502107	0.00011089	Progesterone	20.3222	20.5499	20.1325	20.3349	0.208987	1.0059	1.00396	0.994065	1.00131	0.00634712	3.72191e-05	Progesterone	4.09881	4.72097	3.72723	4.18234	0.502107	1.0059	1.00396	0.994065	1.00131	0.00634712	0.00806467	Progesterone
Progesterone	13.6051	13.2617	13.0465	13.3044	0.28174	2.45783	2.74858	2.494	2.56681	0.158456	0.000364775	Progesterone	13.6051	13.2617	13.0465	13.3044	0.28174	1.06243	1.04723	1.02583	1.04516	0.0183874	0.000154391	Progesterone	2.45783	2.74858	2.494	2.56681	0.158456	1.06243	1.04723	1.02583	1.04516	0.0183874	0.00365736	Progesterone
Progesterone	18.9795	18.7053	19.7994	19.1614	0.569236	3.87177	3.57592	3.3892	3.6123	0.243335	0.000765914	Progesterone	18.9795	18.7053	19.7994	19.1614	0.569236	1.04289	1.04528	1.02028	1.03615	0.0137945	0.000344528	Progesterone	3.87177	3.57592	3.3892	3.6123	0.243335	1.04289	1.04528	1.02028	1.03615	0.0137945	0.00272351	Progesterone
Progesterone	11.3256	11.4367	12.1052	11.6225	0.421718	2.21605	2.32599	2.15179	2.23128	0.0880904	0.000894724	Progesterone	11.3256	11.4367	12.1052	11.6225	0.421718	1.07545	1.06781	0.987865	1.04371	0.0485142	0.000657789	Progesterone	2.21605	2.32599	2.15179	2.23128	0.0880904	1.07545	1.06781	0.987865	1.04371	0.0485142	0.000914676	Progesterone
Progesterone	18.2018	19.7684	20.7059	19.5587	1.26515	3.59617	4.29235	6.24398	4.71083	1.37261	0.000454969	Progesterone	18.2018	19.7684	20.7059	19.5587	1.26515	1.08596	1.06143	1.01586	1.05442	0.0355713	0.00163867	Progesterone	3.59617	4.29235	6.24398	4.71083	1.37261	1.08596	1.06143	1.01586	1.05442	0.0355713	0.0460428	Progesterone
beta-Estradiol	18.4634	18.7554	20.0766	19.0985	0.859548	3.49798	3.76182	6.4349	4.5649	1.62483	0.000940498	beta-Estradiol	18.4634	18.7554	20.0766	19.0985	0.859548	1.01678	1.02435	0.957916	0.999681	0.0363677	0.000813413	beta-Estradiol	3.49798	3.76182	6.4349	4.5649	1.62483	1.01678	1.02435	0.957916	0.999681	0.0363677	0.0653105	beta-Estradiol
beta-Estradiol	16.6175	15.5751	16.0383	16.077	0.522282	3.06556	3.123	2.94377	3.04411	0.0915213	0.00059855	beta-Estradiol	16.6175	15.5751	16.0383	16.077	0.522282	1.04119	1.01236	0.950869	1.00147	0.0461325	0.000376651	beta-Estradiol	3.06556	3.123	2.94377	3.04411	0.0915213	1.04119	1.01236	0.950869	1.00147	0.0461325	0.000296719	beta-Estradiol
beta-Estradiol	17.0722	17.5597	19.1051	17.9123	1.06135	3.92154	3.7446	3.14852	3.60489	0.405002	0.00348292	beta-Estradiol	17.0722	17.5597	19.1051	17.9123	1.06135	1.0457	1.04289	0.992111	1.0269	0.0301631	0.00138869	beta-Estradiol	3.92154	3.7446	3.14852	3.60489	0.405002	1.0457	1.04289	0.992111	1.0269	0.0301631	0.00699149	beta-Estradiol
beta-Estradiol	18.1061	15.9366	19.1349	17.7259	1.6327	4.18342	3.73428	3.39945	3.77238	0.393367	0.00530163	beta-Estradiol	18.1061	15.9366	19.1349	17.7259	1.6327	1.03122	1.02091	0.92371	0.991947	0.0593197	0.00331917	beta-Estradiol	4.18342	3.73428	3.39945	3.77238	0.393367	1.03122	1.02091	0.92371	0.991947	0.0593197	0.00503955	beta-Estradiol
beta-Estradiol	18.8573	17.5296	19.3011	18.5627	0.921758	4.9196	4.38414	4.27114	4.52496	0.346406	0.00151104	beta-Estradiol	18.8573	17.5296	19.3011	18.5627	0.921758	0.978908	1.01778	1.01485	1.00385	0.0216469	0.000932508	beta-Estradiol	4.9196	4.38414	4.27114	4.52496	0.346406	0.978908	1.01778	1.01485	1.00385	0.0216469	0.00361157	beta-Estradiol
beta-Estradiol	15.0794	13.5791	13.9156	14.1914	0.787251	5.5365	5.78193	8.37279	6.56374	1.57148	0.0222749	beta-Estradiol	15.0794	13.5791	13.9156	14.1914	0.787251	0.894406	0.929922	0.995521	0.93995	0.0512977	0.00127324	beta-Estradiol	5.5365	5.78193	8.37279	6.56374	1.57148	0.894406	0.929922	0.995521	0.93995	0.0512977	0.0235606	beta-Estradiol
4,5-a-Dihydrotestosterone	7.64254	18.0241	17.2445	14.3037	5.7819	7.06871	9.97452	5.25585	7.43303	2.38034	0.176544	4,5-a-Dihydrotestosterone	7.64254	18.0241	17.2445	14.3037	5.7819	0.457609	0.914224	0.377986	0.583273	0.289363	0.0523346	4,5-a-Dihydrotestosterone	7.06871	9.97452	5.25585	7.43303	2.38034	0.457609	0.914224	0.377986	0.583273	0.289363	0.0299693	4,5-a-Dihydrotestosterone
4,5-a-Dihydrotestosterone	21.8232	21.8438	22.4201	22.029	0.338832	7.39341	6.00799	5.79577	6.39906	0.867646	0.0016819	4,5-a-Dihydrotestosterone	21.8232	21.8438	22.4201	22.029	0.338832	0.85484	1.06454	0.81131	0.91023	0.135396	0.00014123	4,5-a-Dihydrotestosterone	7.39341	6.00799	5.79577	6.39906	0.867646	0.85484	1.06454	0.81131	0.91023	0.135396	0.00902518	4,5-a-Dihydrotestosterone
4,5-a-Dihydrotestosterone	20.0453	20.9696	20.3372	20.4507	0.472506	6.33704	5.41615	8.96237	6.90519	1.84011	0.00787273	4,5-a-Dihydrotestosterone	20.0453	20.9696	20.3372	20.4507	0.472506	0.92738	1.05657	0.976849	0.986934	0.065183	0.000146104	4,5-a-Dihydrotestosterone	6.33704	5.41615	8.96237	6.90519	1.84011	0.92738	1.05657	0.976849	0.986934	0.065183	0.0315665	4,5-a-Dihydrotestosterone
4,5-a-Dihydrotestosterone	17.4614	17.5266	18.6144	17.8675	0.647647	5.94762	4.34343	4.47961	4.92355	0.889476	0.00348381	4,5-a-Dihydrotestosterone	17.4614	17.5266	18.6144	17.8675	0.647647	1.02012	1.13689	1.05375	1.07025	0.0601107	0.000516763	4,5-a-Dihydrotestosterone	5.94762	4.34343	4.47961	4.92355	0.889476	1.02012	1.13689	1.05375	1.07025	0.0601107	0.0191351	4,5-a-Dihydrotestosterone
4,5-a-Dihydrotestosterone	19.408	20.8354	21.1554	20.4662	0.930334	6.31535	5.18993	6.08839	5.86455	0.595164	0.00278922	4,5-a-Dihydrotestosterone	19.408	20.8354	21.1554	20.4662	0.930334	1.05515	1.11139	1.08814	1.08489	0.0282608	0.000729359	4,5-a-Dihydrotestosterone	6.31535	5.18993	6.08839	5.86455	0.595164	1.05515	1.11139	1.08814	1.08489	0.0282608	0.00557888	4,5-a-Dihydrotestosterone
4,5-a-Dihydrotestosterone	19.7442	19.683	20.8258	20.0843	0.64285	7.05821	6.10172	8.21813	7.12602	1.05983	0.000580332	4,5-a-Dihydrotestosterone	19.7442	19.683	20.8258	20.0843	0.64285	1.01409	1.11615	1.06776	1.066	0.0510527	0.000384108	4,5-a-Dihydrotestosterone	7.05821	6.10172	8.21813	7.12602	1.05983	1.01409	1.11615	1.06776	1.066	0.0510527	0.0104693	4,5-a-Dihydrotestosterone
Aldosterone	17.295	17.2186	18.0605	17.5247	0.465629	5.28713	4.99996	7.73218	6.00642	1.50143	0.0026851	Aldosterone	17.295	17.2186	18.0605	17.5247	0.465629	1.00125	1.04744	1.04698	1.03189	0.0265353	0.000253755	Aldosterone	5.28713	4.99996	7.73218	6.00642	1.50143	1.00125	1.04744	1.04698	1.03189	0.0265353	0.0286579	Aldosterone
Aldosterone	17.4423	16.1242	18.1777	17.2481	1.0404	5.66777	4.5447	4.90083	5.03777	0.573921	0.00192307	Aldosterone	17.4423	16.1242	18.1777	17.2481	1.0404	0.996682	1.04413	1.01484	1.01855	0.0239429	0.00141368	Aldosterone	5.66777	4.5447	4.90083	5.03777	0.573921	0.996682	1.04413	1.01484	1.01855	0.0239429	0.0072628	Aldosterone
Aldosterone	15.9234	15.8506	16.7111	16.1617	0.477173	4.7804	4.11195	4.14941	4.34725	0.37558	0.00120966	Aldosterone	15.9234	15.8506	16.7111	16.1617	0.477173	1.02047	1.01228	1.00593	1.01289	0.0072871	0.000338535	Aldosterone	4.7804	4.11195	4.14941	4.34725	0.37558	1.02047	1.01228	1.00593	1.01289	0.0072871	0.00406193	Aldosterone
Aldosterone	19.9032	17.4327	20.4193	19.2517	1.59636	6.02769	6.0149	5.3696	5.80406	0.37631	0.00627222	Aldosterone	19.9032	17.4327	20.4193	19.2517	1.59636	1.04168	1.04691	1.11684	1.06848	0.0419647	0.00248281	Aldosterone	6.02769	6.0149	5.3696	5.80406	0.37631	1.04168	1.04691	1.11684	1.06848	0.0419647	0.00258991	Aldosterone
Aldosterone	18.79	16.6907	18.9102	18.1303	1.24817	6.44944	5.78957	7.93596	6.72499	1.09941	0.00168012	Aldosterone	18.79	16.6907	18.9102	18.1303	1.24817	0.981621	0.919154	0.963242	0.954672	0.0321034	0.0016719	Aldosterone	6.44944	5.78957	7.93596	6.72499	1.09941	0.981621	0.919154	0.963242	0.954672	0.0321034	0.0115454	Aldosterone
Aldosterone	14.1697	9.00229	3.73717	8.96971	5.21632	6.36234	7.48742	9.85802	7.9026	1.78444	0.815827	Aldosterone	14.1697	9.00229	3.73717	8.96971	5.21632	0.804823	0.581141	0.919327	0.76843	0.172005	0.114732	Aldosterone	6.36234	7.48742	9.85802	7.9026	1.78444	0.804823	0.581141	0.919327	0.76843	0.172005	0.01845	Aldosterone

## Sheet: PMM7
TTEST of MCF-7 Control to Marjoram, Control to Doxorubicin, and Marjoram to Doxorubicin Comparison of PAIRS to different compounds				The highlighted average in a pair denotes the higher absorbance in that pair. TTEST was run using an alpha of 0.05.						Significant p values are highlighted			MCF-7 Control to Doxorubicin			The highlighted average in a pair denotes the higher absorbance in that pair. TTEST was run using an alpha of 0.05.						Significant p values are highlighted			Marjoram to Doxorubicin			The highlighted average in a pair denotes the higher absorbance in that pair. TTEST was run using an alpha of 0.05.						Significant p values are highlighted
PMM-7												PMM-7												PMM-7												PMM-7
blood sample date (mm/dd/yyyy)	MCF-7 C	MCF-7 C	MCF-7 C	MCF-7 C	MCF-7 C	MCF-7 M	MCF-7 M	MCF-7 M	MCF-7 M	MCF-7 M	alpha-0.05	blood sample date (mm/dd/yyyy)	MCF-7 C	MCF-7 C	MCF-7 C	MCF-7 C	MCF-7 C	MCF-7 D	MCF-7 D	MCF-7 D	MCF-7 D	MCF-7 D	alpha-0.05	blood sample date (mm/dd/yyyy)	MCF-7 M	MCF-7 M	MCF-7 M	MCF-7 M	MCF-7 M	MCF-7 D	MCF-7 D	MCF-7 D	MCF-7 D	MCF-7 D	alpha-0.05	blood sample date (mm/dd/yyyy)
assay date (mm/dd/yyyy)	Plate 1	Plate 2	Plate 3	Average	STDEV	Plate 1	Plate 2	Plate 3	Average	STDEV	TTEST	assay date (mm/dd/yyyy)	Plate 1	Plate 2	Plate 3	Average	STDEV	Plate 1	Plate 2	Plate 3	Average	STDEV	TTEST	assay date (mm/dd/yyyy)	Plate 1	Plate 2	Plate 3	Average	STDEV	Plate 1	Plate 2	Plate 3	Average	STDEV	TTEST	assay date (mm/dd/yyyy)
CMS#												CMS#												CMS#												CMS#
Negative Control	12.3052	11.3673	13.0819	12.2514	0.858538	5.02605	4.14375	7.48228	5.5507	1.72999	0.00668948	Negative Control	12.3052	11.3673	13.0819	12.2514	0.858538	0.635975	0.104562	1.78609	0.842209	0.859524	0.000130451	Negative Control	5.02605	4.14375	7.48228	5.5507	1.72999	0.635975	0.104562	1.78609	0.842209	0.859524	0.0112703	Negative Control
Negative Control	13.4884	11.8748	14.3018	13.2217	1.23528	3.98515	9.24778	8.04488	7.0926	2.75753	0.0909078	Negative Control	13.4884	11.8748	14.3018	13.2217	1.23528	0.334125	0.361177	0.352632	0.349312	0.0138283	0.00308877	Negative Control	3.98515	9.24778	8.04488	7.0926	2.75753	0.334125	0.361177	0.352632	0.349312	0.0138283	0.0510008	Negative Control
Negative Control	11.8016	10.568	12.6652	11.6783	1.05403	3.33432	10.4156	8.09292	7.28096	3.6098	0.208616	Negative Control	11.8016	10.568	12.6652	11.6783	1.05403	0.712726	0.0696367	0.266387	0.349583	0.329518	0.00244823	Negative Control	3.33432	10.4156	8.09292	7.28096	3.6098	0.712726	0.0696367	0.266387	0.349583	0.329518	0.0929027	Negative Control
Negative Control	13.0221	12.8037	13.4782	13.1014	0.344154	3.77357	4.70793	4.67659	4.38603	0.530634	0.00147912	Negative Control	13.0221	12.8037	13.4782	13.1014	0.344154	0.317765	0.331535	0.239068	0.296122	0.049888	0.000314305	Negative Control	3.77357	4.70793	4.67659	4.38603	0.530634	0.317765	0.331535	0.239068	0.296122	0.049888	0.00597399	Negative Control
Negative Control	16.3525	15.8972	17.0382	16.4293	0.57433	5.28322	15.7056	10.3535	10.4475	5.21184	0.198852	Negative Control	16.3525	15.8972	17.0382	16.4293	0.57433	0.297638	0.325741	0.248406	0.290595	0.0391459	0.000481261	Negative Control	5.28322	15.7056	10.3535	10.4475	5.21184	0.297638	0.325741	0.248406	0.290595	0.0391459	0.0772973	Negative Control
Negative Control	14.1803	15.0986	16.8957	15.3915	1.3812	5.48761	13.9286	10.659	10.025	4.25604	0.136342	Negative Control	14.1803	15.0986	16.8957	15.3915	1.3812	0.653707	0.352353	0.26166	0.422573	0.20524	0.00362678	Negative Control	5.48761	13.9286	10.659	10.025	4.25604	0.653707	0.352353	0.26166	0.422573	0.20524	0.0640588	Negative Control
Insulin	14.4982	14.0932	14.002	14.1978	0.26412	4.86454	3.53569	3.58156	3.99393	0.754317	0.000794793	Insulin	14.4982	14.0932	14.002	14.1978	0.26412	0.31155	0.350302	0.346956	0.33627	0.0214727	0.00014085	Insulin	4.86454	3.53569	3.58156	3.99393	0.754317	0.31155	0.350302	0.346956	0.33627	0.0214727	0.0146655	Insulin
Insulin	13.7295	13.1092	14.1625	13.6671	0.529417	4.43745	12.6129	4.33459	7.12831	4.75006	0.163201	Insulin	13.7295	13.1092	14.1625	13.6671	0.529417	0.357827	0.318083	0.244807	0.306906	0.0573327	0.000592201	Insulin	4.43745	12.6129	4.33459	7.12831	4.75006	0.357827	0.318083	0.244807	0.306906	0.0573327	0.130242	Insulin
Insulin	11.5808	11.1085	12.1899	11.6264	0.542141	4.53927	8.20686	1.99415	4.91343	3.12321	0.0863555	Insulin	11.5808	11.1085	12.1899	11.6264	0.542141	0.290782	0.42915	0.321156	0.347029	0.0727217	0.000925553	Insulin	4.53927	8.20686	1.99415	4.91343	3.12321	0.290782	0.42915	0.321156	0.347029	0.0727217	0.123042	Insulin
Insulin	11.1475	12.4569	12.0033	11.8692	0.664935	4.13241	6.46132	1.86665	4.15346	2.29741	0.0250883	Insulin	11.1475	12.4569	12.0033	11.8692	0.664935	0.300587	0.322963	0.331733	0.318428	0.0160608	0.00106029	Insulin	4.13241	6.46132	1.86665	4.15346	2.29741	0.300587	0.322963	0.331733	0.318428	0.0160608	0.102027	Insulin
Insulin	15.3965	13.9978	15.0415	14.8119	0.72706	5.38494	1.334	3.80903	3.50933	2.04203	0.00456683	Insulin	15.3965	13.9978	15.0415	14.8119	0.72706	0.308346	0.352997	0.322992	0.328112	0.0227617	0.000891996	Insulin	5.38494	1.334	3.80903	3.50933	2.04203	0.308346	0.352997	0.322992	0.328112	0.0227617	0.116405	Insulin
Insulin	2.15282	8.56371	12.0697	7.59539	5.02883	4.9116	4.60391	4.97254	4.82935	0.197599	0.441781	Insulin	2.15282	8.56371	12.0697	7.59539	5.02883	0.322433	0.427501	0.377121	0.375685	0.0525487	0.129299	Insulin	4.9116	4.60391	4.97254	4.82935	0.197599	0.322433	0.427501	0.377121	0.375685	0.0525487	0.000967625	Insulin
Resistin	14.873	14.4918	15.0699	14.8116	0.293919	4.43202	11.82	9.74164	8.66456	3.80995	0.114426	Resistin	14.873	14.4918	15.0699	14.8116	0.293919	0.390241	0.688374	0.830733	0.63645	0.22479	0.000196481	Resistin	4.43202	11.82	9.74164	8.66456	3.80995	0.390241	0.688374	0.830733	0.63645	0.22479	0.0617802	Resistin
Resistin	11.6748	11.8785	13.1026	12.2186	0.772247	2.6153	11.7738	9.37074	7.91995	4.7485	0.240143	Resistin	11.6748	11.8785	13.1026	12.2186	0.772247	0.212445	0.247869	0.255609	0.238641	0.0230142	0.00132306	Resistin	2.6153	11.7738	9.37074	7.91995	4.7485	0.212445	0.247869	0.255609	0.238641	0.0230142	0.106475	Resistin
Resistin	20.6821	17.9215	19.6638	19.4225	1.39606	3.89458	19.4364	16.6073	13.3128	8.27814	0.382258	Resistin	20.6821	17.9215	19.6638	19.4225	1.39606	0.223172	0.250274	0.251546	0.241664	0.0160269	0.00179191	Resistin	3.89458	19.4364	16.6073	13.3128	8.27814	0.223172	0.250274	0.251546	0.241664	0.0160269	0.111377	Resistin
Resistin	17.9559	17.5067	21.0081	18.8236	1.90519	3.68711	15.6737	9.30987	9.55691	5.99714	0.134382	Resistin	17.9559	17.5067	21.0081	18.8236	1.90519	0.26801	0.217315	0.255486	0.246937	0.0264066	0.00345075	Resistin	3.68711	15.6737	9.30987	9.55691	5.99714	0.26801	0.217315	0.255486	0.246937	0.0264066	0.11577	Resistin
Resistin	11.0525	12.3059	14.3054	12.5546	1.64064	2.24586	6.50864	12.1045	6.95298	4.94429	0.0992026	Resistin	11.0525	12.3059	14.3054	12.5546	1.64064	0.218615	0.26971	0.259405	0.249243	0.0270209	0.00574783	Resistin	2.24586	6.50864	12.1045	6.95298	4.94429	0.218615	0.26971	0.259405	0.249243	0.0270209	0.142468	Resistin
Resistin	19.8346	18.8876	19.0611	19.2611	0.504188	3.7445	15.7164	13.7408	11.0672	6.41814	0.176836	Resistin	19.8346	18.8876	19.0611	19.2611	0.504188	0.233406	0.280411	0.277392	0.263737	0.0263101	0.000259667	Resistin	3.7445	15.7164	13.7408	11.0672	6.41814	0.233406	0.280411	0.277392	0.263737	0.0263101	0.0995634	Resistin
Glucagon	16.4564	16.0237	15.8353	16.1051	0.318441	0.958075	10.8355	5.49509	5.76289	4.94416	0.0737698	Glucagon	16.4564	16.0237	15.8353	16.1051	0.318441	0.217225	0.269856	0.247705	0.244929	0.0264254	0.000151844	Glucagon	0.958075	10.8355	5.49509	5.76289	4.94416	0.217225	0.269856	0.247705	0.244929	0.0264254	0.191435	Glucagon
Glucagon	16.0586	15.16	16.3509	15.8565	0.62068	2.71181	13.9793	6.96691	7.88601	5.68969	0.156063	Glucagon	16.0586	15.16	16.3509	15.8565	0.62068	0.227298	0.264574	0.256755	0.249542	0.0196573	0.00054289	Glucagon	2.71181	13.9793	6.96691	7.88601	5.68969	0.227298	0.264574	0.256755	0.249542	0.0196573	0.144956	Glucagon
Glucagon	19.8324	19.0107	14.0376	17.6269	3.13544	4.43189	16.3397	6.20208	8.99124	6.42525	0.144529	Glucagon	19.8324	19.0107	14.0376	17.6269	3.13544	0.22153	0.22968	0.266734	0.239315	0.0240932	0.0108279	Glucagon	4.43189	16.3397	6.20208	8.99124	6.42525	0.22153	0.22968	0.266734	0.239315	0.0240932	0.142476	Glucagon
Glucagon	13.3922	12.368	15.9294	13.8966	1.83348	2.88159	10.5634	3.56353	5.66949	4.2519	0.127354	Glucagon	13.3922	12.368	15.9294	13.8966	1.83348	0.22643	0.237378	0.261894	0.241901	0.0181598	0.00585962	Glucagon	2.88159	10.5634	3.56353	5.66949	4.2519	0.22643	0.237378	0.261894	0.241901	0.0181598	0.157733	Glucagon
Glucagon	17.0414	16.1997	16.9991	16.7468	0.474223	5.80737	2.33754	4.02464	4.05652	1.73514	0.00367916	Glucagon	17.0414	16.1997	16.9991	16.7468	0.474223	0.262418	0.205811	0.219385	0.229205	0.0295536	0.000251167	Glucagon	5.80737	2.33754	4.02464	4.05652	1.73514	0.262418	0.205811	0.219385	0.229205	0.0295536	0.0603471	Glucagon
Glucagon	18.3417	16.549	16.4638	17.1182	1.0605	5.29041	8.79986	3.01195	5.70074	2.91569	0.024944	Glucagon	18.3417	16.549	16.4638	17.1182	1.0605	0.327517	0.229977	0.350416	0.302637	0.0639583	0.00128038	Glucagon	5.29041	8.79986	3.01195	5.70074	2.91569	0.327517	0.229977	0.350416	0.302637	0.0639583	0.0882355	Glucagon
Ghrelin	15.4215	14.061	14.5284	14.6703	0.691248	3.71341	12.2338	10.22	8.7224	4.45324	0.182941	Ghrelin	15.4215	14.061	14.5284	14.6703	0.691248	0.265316	0.219861	0.692697	0.392625	0.260862	0.000945147	Ghrelin	3.71341	12.2338	10.22	8.7224	4.45324	0.265316	0.219861	0.692697	0.392625	0.260862	0.0819819	Ghrelin
Ghrelin	11.2655	10.934	12.3724	11.524	0.753232	1.9262	10.515	9.95619	7.4658	4.80557	0.272053	Ghrelin	11.2655	10.934	12.3724	11.524	0.753232	0.217819	0.231345	0.232434	0.227199	0.00814178	0.00146732	Ghrelin	1.9262	10.515	9.95619	7.4658	4.80557	0.217819	0.231345	0.232434	0.227199	0.00814178	0.120516	Ghrelin
Ghrelin	13.7322	13.0261	14.3442	13.7008	0.659578	2.29584	12.8206	3.28423	6.13358	5.81222	0.17623	Ghrelin	13.7322	13.0261	14.3442	13.7008	0.659578	0.190186	0.246922	0.195934	0.211014	0.0312299	0.000860911	Ghrelin	2.29584	12.8206	3.28423	6.13358	5.81222	0.190186	0.246922	0.195934	0.211014	0.0312299	0.21798	Ghrelin
Ghrelin	14.3728	14.2079	16.1667	14.9158	1.08645	3.26347	13.1815	0.794153	5.74638	6.55632	0.163863	Ghrelin	14.3728	14.2079	16.1667	14.9158	1.08645	0.212495	0.269671	0.263491	0.248552	0.0313791	0.00178954	Ghrelin	3.26347	13.1815	0.794153	5.74638	6.55632	0.212495	0.269671	0.263491	0.248552	0.0313791	0.282836	Ghrelin
Ghrelin	15.3305	14.3087	15.4441	15.0278	0.625316	2.37107	13.4278	14.0896	9.96282	6.58297	0.32826	Ghrelin	15.3305	14.3087	15.4441	15.0278	0.625316	0.216688	0.253214	0.245479	0.23846	0.0192482	0.000617662	Ghrelin	2.37107	13.4278	14.0896	9.96282	6.58297	0.216688	0.253214	0.245479	0.23846	0.0192482	0.124216	Ghrelin
Ghrelin	19.0137	16.9069	18.7403	18.2203	1.14563	2.70857	15.9371	10.872	9.83923	6.67448	0.199329	Ghrelin	19.0137	16.9069	18.7403	18.2203	1.14563	0.183875	0.233373	0.168029	0.195092	0.0340859	0.00141981	Ghrelin	2.70857	15.9371	10.872	9.83923	6.67448	0.183875	0.233373	0.168029	0.195092	0.0340859	0.128712	Ghrelin
Leptin	19.8364	20.429	19.5242	19.9299	0.459575	3.40162	7.10509	12.9496	7.81876	4.8138	0.0531781	Leptin	19.8364	20.429	19.5242	19.9299	0.459575	0.203322	0.25358	0.251492	0.236131	0.0284331	0.000177407	Leptin	3.40162	7.10509	12.9496	7.81876	4.8138	0.203322	0.25358	0.251492	0.236131	0.0284331	0.111329	Leptin
Leptin	14.0289	13.5831	14.3371	13.983	0.379075	2.57992	12.6538	3.42729	6.22035	5.58764	0.151278	Leptin	14.0289	13.5831	14.3371	13.983	0.379075	0.196141	0.241641	0.254197	0.23066	0.030546	0.000250654	Leptin	2.57992	12.6538	3.42729	6.22035	5.58764	0.196141	0.241641	0.254197	0.23066	0.030546	0.203879	Leptin
Leptin	12.1435	12.3363	7.16603	10.5486	2.93096	2.41664	11.0218	5.52156	6.32	4.35779	0.264058	Leptin	12.1435	12.3363	7.16603	10.5486	2.93096	0.203496	0.243674	0.222917	0.223362	0.0200926	0.0258072	Leptin	2.41664	11.0218	5.52156	6.32	4.35779	0.203496	0.243674	0.222917	0.223362	0.0200926	0.135328	Leptin
Leptin	22.1399	20.6274	23.3427	22.0367	1.36057	4.05296	16.7715	3.82682	8.21708	7.40917	0.109725	Leptin	22.1399	20.6274	23.3427	22.0367	1.36057	0.222567	0.263256	0.236324	0.240716	0.0206969	0.00132418	Leptin	4.05296	16.7715	3.82682	8.21708	7.40917	0.222567	0.263256	0.236324	0.240716	0.0206969	0.202476	Leptin
Leptin	19.029	19.7487	17.952	18.9099	0.904274	6.70355	3.28763	0.851448	3.61421	2.93969	0.00943783	Leptin	19.029	19.7487	17.952	18.9099	0.904274	0.22533	0.26883	0.200504	0.231555	0.0345859	0.000724042	Leptin	6.70355	3.28763	0.851448	3.61421	2.93969	0.22533	0.26883	0.200504	0.231555	0.0345859	0.183611	Leptin
Leptin	15.4639	15.029	14.3792	14.9574	0.545884	13.5839	7.80163	4.63654	8.67401	4.53701	0.113433	Leptin	15.4639	15.029	14.3792	14.9574	0.545884	0.28732	0.31883	0.284934	0.297028	0.0189186	0.000456761	Leptin	13.5839	7.80163	4.63654	8.67401	4.53701	0.28732	0.31883	0.284934	0.297028	0.0189186	0.0855005	Leptin
Gastrin	15.6483	14.055	14.6566	14.7866	0.804593	3.81693	12.5246	12.5381	9.62657	5.0313	0.262375	Gastrin	15.6483	14.055	14.6566	14.7866	0.804593	0.371204	0.569144	0.730877	0.557075	0.18014	0.00143149	Gastrin	3.81693	12.5246	12.5381	9.62657	5.0313	0.371204	0.569144	0.730877	0.557075	0.18014	0.0841826	Gastrin
Gastrin	14.3818	12.9172	14.7433	14.0141	0.966981	2.35004	11.0334	10.7121	8.03185	4.92321	0.19228	Gastrin	14.3818	12.9172	14.7433	14.0141	0.966981	0.227535	0.240903	0.223368	0.230602	0.0091609	0.00166759	Gastrin	2.35004	11.0334	10.7121	8.03185	4.92321	0.227535	0.240903	0.223368	0.230602	0.0091609	0.110959	Gastrin
Gastrin	16.232	15.213	16.5171	15.9874	0.68558	2.94267	16.1666	12.937	10.6821	6.89431	0.333942	Gastrin	16.232	15.213	16.5171	15.9874	0.68558	0.192062	0.187766	0.249751	0.20986	0.0346138	0.000585106	Gastrin	2.94267	16.1666	12.937	10.6821	6.89431	0.192062	0.187766	0.249751	0.20986	0.0346138	0.118969	Gastrin
Gastrin	15.3424	14.8204	16.4884	15.5504	0.853207	2.81331	14.6522	7.75716	8.40756	5.94619	0.189917	Gastrin	15.3424	14.8204	16.4884	15.5504	0.853207	0.209635	0.248047	0.215205	0.224296	0.0207566	0.00106434	Gastrin	2.81331	14.6522	7.75716	8.40756	5.94619	0.209635	0.248047	0.215205	0.224296	0.0207566	0.139224	Gastrin
Gastrin	11.7964	11.5862	11.0113	11.4646	0.406451	1.9965	10.8852	10.6024	7.82807	5.05226	0.359459	Gastrin	11.7964	11.5862	11.0113	11.4646	0.406451	0.21682	0.234806	0.238952	0.230193	0.0117651	0.000457082	Gastrin	1.9965	10.8852	10.6024	7.82807	5.05226	0.21682	0.234806	0.238952	0.230193	0.0117651	0.120719	Gastrin
Gastrin	15.315	15.26	15.8826	15.4859	0.344705	2.82143	13.766	4.55101	7.04613	5.88344	0.136712	Gastrin	15.315	15.26	15.8826	15.4859	0.344705	0.194418	0.244828	0.247094	0.22878	0.0297798	0.000157757	Gastrin	2.82143	13.766	4.55101	7.04613	5.88344	0.194418	0.244828	0.247094	0.22878	0.0297798	0.181746	Gastrin
Exendin-3	17.0951	15.5065	15.5701	16.0573	0.899396	2.5721	4.8618	9.90269	5.77886	3.75035	0.0569203	Exendin-3	17.0951	15.5065	15.5701	16.0573	0.899396	0.199618	0.239917	0.128109	0.189215	0.0566255	0.00105669	Exendin-3	2.5721	4.8618	9.90269	5.77886	3.75035	0.199618	0.239917	0.128109	0.189215	0.0566255	0.125381	Exendin-3
Exendin-3	15.4154	9.61997	14.0918	13.0424	3.03689	2.56737	10.5033	5.66261	6.24443	3.99982	0.235013	Exendin-3	15.4154	9.61997	14.0918	13.0424	3.03689	0.191886	0.245464	0.239042	0.225464	0.0292562	0.0184632	Exendin-3	2.56737	10.5033	5.66261	6.24443	3.99982	0.191886	0.245464	0.239042	0.225464	0.0292562	0.119797	Exendin-3
Exendin-3	17.7622	16.9328	6.12042	13.6051	6.4952	3.57637	18.1562	0.895142	7.54257	9.28892	0.307662	Exendin-3	17.7622	16.9328	6.12042	13.6051	6.4952	0.217022	0.263504	0.273667	0.251398	0.0302009	0.071015	Exendin-3	3.57637	18.1562	0.895142	7.54257	9.28892	0.217022	0.263504	0.273667	0.251398	0.0302009	0.306723	Exendin-3
Exendin-3	15.3752	15.5472	16.3272	15.7499	0.507319	3.33799	13.8667	14.3984	10.5344	6.23791	0.265929	Exendin-3	15.3752	15.5472	16.3272	15.7499	0.507319	0.22104	0.270286	0.239598	0.243641	0.024871	0.000356454	Exendin-3	3.33799	13.8667	14.3984	10.5344	6.23791	0.22104	0.270286	0.239598	0.243641	0.024871	0.103231	Exendin-3
Exendin-3	18.9348	16.1208	15.9013	16.9857	1.6916	7.39258	1.9104	11.0235	6.77548	4.58777	0.0665841	Exendin-3	18.9348	16.1208	15.9013	16.9857	1.6916	0.247139	0.26203	0.253536	0.254235	0.00747001	0.00341339	Exendin-3	7.39258	1.9104	11.0235	6.77548	4.58777	0.247139	0.26203	0.253536	0.254235	0.00747001	0.133106	Exendin-3
Exendin-3	19.2271	18.9573	17.958	18.7141	0.668581	14.8593	14.1507	12.2328	13.7476	1.35887	0.00642185	Exendin-3	19.2271	18.9573	17.958	18.7141	0.668581	0.326058	0.356635	0.374652	0.352449	0.024566	0.000471179	Exendin-3	14.8593	14.1507	12.2328	13.7476	1.35887	0.326058	0.356635	0.374652	0.352449	0.024566	0.00352659	Exendin-3
hGH (Somatotropin)	0.181292	11.9447	11.7963	7.97412	6.7492	2.98653	10.5935	9.02717	7.53573	4.01681	0.817777	hGH (Somatotropin)	0.181292	11.9447	11.7963	7.97412	6.7492	0.408377	0.513374	0.788118	0.569956	0.196092	0.191993	hGH (Somatotropin)	2.98653	10.5935	9.02717	7.53573	4.01681	0.408377	0.513374	0.788118	0.569956	0.196092	0.0909162	hGH (Somatotropin)
hGH (Somatotropin)	20.9321	21.4724	23.0673	21.8239	1.11011	3.57535	18.5513	19.9948	14.0405	9.09175	0.245461	hGH (Somatotropin)	20.9321	21.4724	23.0673	21.8239	1.11011	0.21661	0.245361	0.2513	0.237757	0.0185529	0.0008571	hGH (Somatotropin)	3.57535	18.5513	19.9948	14.0405	9.09175	0.21661	0.245361	0.2513	0.237757	0.0185529	0.118892	hGH (Somatotropin)
hGH (Somatotropin)	19.8492	17.9313	20.0402	19.2736	1.16634	3.37249	18.5384	17.6765	13.1958	8.51814	0.367992	hGH (Somatotropin)	19.8492	17.9313	20.0402	19.2736	1.16634	0.215967	0.25369	0.247451	0.239036	0.0202207	0.00127385	hGH (Somatotropin)	3.37249	18.5384	17.6765	13.1958	8.51814	0.215967	0.25369	0.247451	0.239036	0.0202207	0.118449	hGH (Somatotropin)
hGH (Somatotropin)	20.5111	19.1983	20.2107	19.9734	0.687835	3.82206	17.6993	13.6001	11.7072	7.12965	0.205161	hGH (Somatotropin)	20.5111	19.1983	20.2107	19.9734	0.687835	0.206521	0.282735	0.247389	0.245548	0.0381405	0.00044845	hGH (Somatotropin)	3.82206	17.6993	13.6001	11.7072	7.12965	0.206521	0.282735	0.247389	0.245548	0.0381405	0.107448	hGH (Somatotropin)
hGH (Somatotropin)	14.0062	12.5847	13.7103	13.4337	0.750027	2.06738	8.28624	12.1217	7.49177	5.07401	0.195207	hGH (Somatotropin)	14.0062	12.5847	13.7103	13.4337	0.750027	0.200193	0.239739	0.223289	0.221074	0.0198662	0.00112489	hGH (Somatotropin)	2.06738	8.28624	12.1217	7.49177	5.07401	0.200193	0.239739	0.223289	0.221074	0.0198662	0.13058	hGH (Somatotropin)
hGH (Somatotropin)	13.4062	12.5445	12.5218	12.8242	0.504158	2.40668	9.5239	10.5815	7.50402	4.44599	0.203603	hGH (Somatotropin)	13.4062	12.5445	12.5218	12.8242	0.504158	0.197193	0.242577	0.231231	0.223667	0.0236184	0.00058254	hGH (Somatotropin)	2.40668	9.5239	10.5815	7.50402	4.44599	0.197193	0.242577	0.231231	0.223667	0.0236184	0.104195	hGH (Somatotropin)
IGF-I	15.4643	13.9273	13.9781	14.4566	0.873095	2.38449	11.3032	11.4525	8.38007	5.19286	0.224828	IGF-I	15.4643	13.9273	13.9781	14.4566	0.873095	0.20957	0.254116	0.236618	0.233435	0.0224427	0.00131446	IGF-I	2.38449	11.3032	11.4525	8.38007	5.19286	0.20957	0.254116	0.236618	0.233435	0.0224427	0.112201	IGF-I
IGF-I	19.5337	18.5446	17.871	18.6498	0.83632	3.25272	15.3002	13.4067	10.6532	6.47855	0.194314	IGF-I	19.5337	18.5446	17.871	18.6498	0.83632	0.208133	0.245061	0.226224	0.226473	0.0184657	0.000704133	IGF-I	3.25272	15.3002	13.4067	10.6532	6.47855	0.208133	0.245061	0.226224	0.226473	0.0184657	0.107719	IGF-I
IGF-I	16.1823	15.0133	11.0071	14.0676	2.71414	3.51573	16.1398	10.9014	10.1857	6.3424	0.471284	IGF-I	16.1823	15.0133	11.0071	14.0676	2.71414	0.217864	0.257515	0.235786	0.237055	0.0198559	0.0126248	IGF-I	3.51573	16.1398	10.9014	10.1857	6.3424	0.217864	0.257515	0.235786	0.237055	0.0198559	0.112391	IGF-I
IGF-I	19.5544	19.1655	20.4088	19.7095	0.636014	4.16013	18.3712	12.5503	11.6939	7.14415	0.19759	IGF-I	19.5544	19.1655	20.4088	19.7095	0.636014	0.225466	0.26511	0.213032	0.234536	0.0271978	0.000382541	IGF-I	4.16013	18.3712	12.5503	11.6939	7.14415	0.225466	0.26511	0.213032	0.234536	0.0271978	0.10836	IGF-I
IGF-I	15.6773	14.9953	14.5471	15.0732	0.5691	6.08435	7.15107	3.02326	5.41956	2.1427	0.0119016	IGF-I	15.6773	14.9953	14.5471	15.0732	0.5691	0.246489	0.274363	0.265901	0.262251	0.0142908	0.000510879	IGF-I	6.08435	7.15107	3.02326	5.41956	2.1427	0.246489	0.274363	0.265901	0.262251	0.0142908	0.0529885	IGF-I
IGF-I	14.5738	14.4554	14.1406	14.3899	0.22387	5.80951	5.07893	5.0838	5.32408	0.420404	0.000379976	IGF-I	14.5738	14.4554	14.1406	14.3899	0.22387	0.343151	0.31812	0.350751	0.337341	0.0170735	9.10397e-05	IGF-I	5.80951	5.07893	5.0838	5.32408	0.420404	0.343151	0.31812	0.350751	0.337341	0.0170735	0.00230721	IGF-I
FGF-1 (aFGF)	15.5048	15.5164	14.2027	15.0746	0.755141	4.04055	12.7535	10.3098	9.03462	4.49427	0.157573	FGF-1 (aFGF)	15.5048	15.5164	14.2027	15.0746	0.755141	0.286485	0.653004	0.744376	0.561288	0.242332	0.0013681	FGF-1 (aFGF)	4.04055	12.7535	10.3098	9.03462	4.49427	0.286485	0.653004	0.744376	0.561288	0.242332	0.0755069	FGF-1 (aFGF)
FGF-1 (aFGF)	19.6943	20.6499	20.4563	20.2668	0.505209	3.5118	17.4203	18.262	13.0647	8.28375	0.250642	FGF-1 (aFGF)	19.6943	20.6499	20.4563	20.2668	0.505209	0.231295	0.297114	0.259493	0.262634	0.0330217	0.000188008	FGF-1 (aFGF)	3.5118	17.4203	18.262	13.0647	8.28375	0.231295	0.297114	0.259493	0.262634	0.0330217	0.115207	FGF-1 (aFGF)
FGF-1 (aFGF)	21.5211	19.793	21.9303	21.0815	1.13441	3.75885	20.9157	15.5593	13.4113	8.7778	0.297218	FGF-1 (aFGF)	21.5211	19.793	21.9303	21.0815	1.13441	0.202089	0.200756	0.254313	0.219053	0.0305435	0.00094968	FGF-1 (aFGF)	3.75885	20.9157	15.5593	13.4113	8.7778	0.202089	0.200756	0.254313	0.219053	0.0305435	0.12117	FGF-1 (aFGF)
FGF-1 (aFGF)	14.0154	14.0249	16.1262	14.7222	1.21591	0.971635	13.0783	7.86607	7.30535	6.07279	0.169502	FGF-1 (aFGF)	14.0154	14.0249	16.1262	14.7222	1.21591	0.197211	0.247428	0.258181	0.234274	0.0325441	0.00226151	FGF-1 (aFGF)	0.971635	13.0783	7.86607	7.30535	6.07279	0.197211	0.247428	0.258181	0.234274	0.0325441	0.180055	FGF-1 (aFGF)
FGF-1 (aFGF)	18.3955	17.6244	20.8688	18.9629	1.69496	3.12067	12.4767	15.8201	10.4725	6.58268	0.129374	FGF-1 (aFGF)	18.3955	17.6244	20.8688	18.9629	1.69496	0.196361	0.192918	0.25424	0.214507	0.0344535	0.00260632	FGF-1 (aFGF)	3.12067	12.4767	15.8201	10.4725	6.58268	0.196361	0.192918	0.25424	0.214507	0.0344535	0.113557	FGF-1 (aFGF)
FGF-1 (aFGF)	19.5992	17.3697	19.3403	18.7697	1.21937	3.58508	14.8745	9.80111	9.42024	5.65435	0.138913	FGF-1 (aFGF)	19.5992	17.3697	19.3403	18.7697	1.21937	0.208487	0.25064	0.316463	0.25853	0.0544185	0.00144361	FGF-1 (aFGF)	3.58508	14.8745	9.80111	9.42024	5.65435	0.208487	0.25064	0.316463	0.25853	0.0544185	0.106218	FGF-1 (aFGF)
PDGF-AB	10.8053	11.8804	11.2727	11.3195	0.539108	2.01147	9.14962	4.24259	5.13456	3.65172	0.0753011	PDGF-AB	10.8053	11.8804	11.2727	11.3195	0.539108	0.224897	0.258496	0.279378	0.254257	0.0274869	0.00074808	PDGF-AB	2.01147	9.14962	4.24259	5.13456	3.65172	0.224897	0.258496	0.279378	0.254257	0.0274869	0.145911	PDGF-AB
PDGF-AB	22.128	19.3362	6.91469	16.1263	8.09869	3.65469	12.4199	7.11699	7.73051	4.41467	0.262828	PDGF-AB	22.128	19.3362	6.91469	16.1263	8.09869	0.215448	0.243635	0.251463	0.236849	0.0189427	0.0770081	PDGF-AB	3.65469	12.4199	7.11699	7.73051	4.41467	0.215448	0.243635	0.251463	0.236849	0.0189427	0.0983569	PDGF-AB
PDGF-AB	23.1756	21.8739	13.4483	19.4993	5.28055	4.69686	20.0335	19.6016	14.7773	8.73261	0.581933	PDGF-AB	23.1756	21.8739	13.4483	19.4993	5.28055	0.202246	0.259352	0.268563	0.243387	0.0359257	0.0243855	PDGF-AB	4.69686	20.0335	19.6016	14.7773	8.73261	0.202246	0.259352	0.268563	0.243387	0.0359257	0.10151	PDGF-AB
PDGF-AB	19.1273	17.0041	19.303	18.4781	1.27957	4.00517	17.1915	13.9961	11.7309	6.87881	0.270842	PDGF-AB	19.1273	17.0041	19.303	18.4781	1.27957	0.23253	0.199622	0.269645	0.233932	0.0350325	0.00155802	PDGF-AB	4.00517	17.1915	13.9961	11.7309	6.87881	0.23253	0.199622	0.269645	0.233932	0.0350325	0.101663	PDGF-AB
PDGF-AB	19.3034	18.4338	7.20682	14.9813	6.74694	14.4723	10.5572	4.02012	9.68319	5.28061	0.061139	PDGF-AB	19.3034	18.4338	7.20682	14.9813	6.74694	0.252546	0.248167	0.278089	0.2596	0.0161603	0.0636947	PDGF-AB	14.4723	10.5572	4.02012	9.68319	5.28061	0.252546	0.248167	0.278089	0.2596	0.0161603	0.0910791	PDGF-AB
PDGF-AB	16.0352	16.2306	15.7755	16.0138	0.228282	14.5051	9.758	5.24918	9.83742	4.62846	0.140845	PDGF-AB	16.0352	16.2306	15.7755	16.0138	0.228282	0.35419	0.236496	0.344239	0.311642	0.0652676	0.000107488	PDGF-AB	14.5051	9.758	5.24918	9.83742	4.62846	0.35419	0.236496	0.344239	0.311642	0.0652676	0.0703278	PDGF-AB
IL-1beta	13.4198	13.1278	10.9556	12.5011	1.34637	2.3052	12.3317	11.3123	8.64971	5.5181	0.401662	IL-1beta	13.4198	13.1278	10.9556	12.5011	1.34637	0.367882	0.700707	0.749907	0.606165	0.20782	0.00523054	IL-1beta	2.3052	12.3317	11.3123	8.64971	5.5181	0.367882	0.700707	0.749907	0.606165	0.20782	0.119922	IL-1beta
IL-1beta	21.1358	19.9513	20.7347	20.6073	0.602435	3.60985	18.6861	20.014	14.1033	9.11183	0.359437	IL-1beta	21.1358	19.9513	20.7347	20.6073	0.602435	0.242191	0.251435	0.251366	0.248331	0.00531711	0.000295697	IL-1beta	3.60985	18.6861	20.014	14.1033	9.11183	0.242191	0.251435	0.251366	0.248331	0.00531711	0.118868	IL-1beta
IL-1beta	19.6383	21.3695	20.8426	20.6168	0.887453	4.25806	20.1731	18.1273	14.1861	8.6586	0.288919	IL-1beta	19.6383	21.3695	20.8426	20.6168	0.887453	0.229512	0.245992	0.246061	0.240522	0.0095348	0.000618832	IL-1beta	4.25806	20.1731	18.1273	14.1861	8.6586	0.229512	0.245992	0.246061	0.240522	0.0095348	0.107867	IL-1beta
IL-1beta	18.5999	17.3737	19.4457	18.4731	1.04179	3.89014	17.3122	12.7014	11.3013	6.81971	0.23237	IL-1beta	18.5999	17.3737	19.4457	18.4731	1.04179	0.245164	0.250988	0.278721	0.258291	0.0179312	0.00106268	IL-1beta	3.89014	17.3122	12.7014	11.3013	6.81971	0.245164	0.250988	0.278721	0.258291	0.0179312	0.106932	IL-1beta
IL-1beta	21.3845	18.4719	21.2443	20.3669	1.64262	3.75016	17.7985	19.0935	13.5474	8.50932	0.33559	IL-1beta	21.3845	18.4719	21.2443	20.3669	1.64262	0.241668	0.256341	0.256485	0.251498	0.00851359	0.00222756	IL-1beta	3.75016	17.7985	19.0935	13.5474	8.50932	0.241668	0.256341	0.256485	0.251498	0.00851359	0.113522	IL-1beta
IL-1beta	15.7165	13.9771	15.9049	15.1995	1.06283	3.11277	13.6932	8.63612	8.48069	5.29191	0.20031	IL-1beta	15.7165	13.9771	15.9049	15.1995	1.06283	0.23606	0.267283	0.257432	0.253592	0.0159621	0.00171603	IL-1beta	3.11277	13.6932	8.63612	8.48069	5.29191	0.23606	0.267283	0.257432	0.253592	0.0159621	0.114106	IL-1beta
IL-2	22.5399	18.5485	18.9956	20.028	2.18684	3.74621	15.7754	4.63345	8.05168	6.70362	0.128977	IL-2	22.5399	18.5485	18.9956	20.028	2.18684	0.240066	0.27572	0.244112	0.2533	0.0195218	0.00410003	IL-2	3.74621	15.7754	4.63345	8.05168	6.70362	0.240066	0.27572	0.244112	0.2533	0.0195218	0.180703	IL-2
IL-2	14.9611	13.5846	12.4031	13.6496	1.28023	2.72525	8.39693	7.2866	6.13626	3.00573	0.0861968	IL-2	14.9611	13.5846	12.4031	13.6496	1.28023	0.241284	0.261965	0.246059	0.24977	0.0108284	0.0030425	IL-2	2.72525	8.39693	7.2866	6.13626	3.00573	0.241284	0.261965	0.246059	0.24977	0.0108284	0.0766103	IL-2
IL-2	17.4295	17.5816	1.5702	12.1937	9.20058	3.47945	15.1367	5.94819	8.18811	6.14294	0.531973	IL-2	17.4295	17.5816	1.5702	12.1937	9.20058	0.225344	0.258993	0.31193	0.265422	0.0436493	0.154874	IL-2	3.47945	15.1367	5.94819	8.18811	6.14294	0.225344	0.258993	0.31193	0.265422	0.0436493	0.154962	IL-2
IL-2	20.2867	19.6768	21.9736	20.6457	1.18972	5.18607	19.6255	10.4408	11.7508	7.3083	0.189177	IL-2	20.2867	19.6768	21.9736	20.6457	1.18972	0.251047	0.273863	0.269818	0.264909	0.0121743	0.00113181	IL-2	5.18607	19.6255	10.4408	11.7508	7.3083	0.251047	0.273863	0.269818	0.264909	0.0121743	0.112337	IL-2
IL-2	15.6574	14.9819	3.23903	11.2928	6.98291	5.81328	10.841	2.70462	6.45296	4.10572	0.216044	IL-2	15.6574	14.9819	3.23903	11.2928	6.98291	0.238785	0.292986	0.271175	0.267649	0.0272719	0.111864	IL-2	5.81328	10.841	2.70462	6.45296	4.10572	0.238785	0.292986	0.271175	0.267649	0.0272719	0.120137	IL-2
IL-2	15.9298	15.498	15.2155	15.5478	0.359769	15.4349	5.70136	9.07584	10.0707	4.94246	0.180224	IL-2	15.9298	15.498	15.2155	15.5478	0.359769	0.343259	0.296084	0.3451	0.328148	0.0277835	0.000184818	IL-2	15.4349	5.70136	9.07584	10.0707	4.94246	0.343259	0.296084	0.3451	0.328148	0.0277835	0.0755564	IL-2
IL-6	14.1344	13.2905	13.5085	13.6445	0.438054	4.74545	11.9608	10.0215	8.90928	3.73407	0.188237	IL-6	14.1344	13.2905	13.5085	13.6445	0.438054	0.406141	0.250813	0.311108	0.322687	0.0783086	0.000244318	IL-6	4.74545	11.9608	10.0215	8.90928	3.73407	0.406141	0.250813	0.311108	0.322687	0.0783086	0.0598503	IL-6
IL-6	12.9294	12.3944	12.1362	12.4866	0.404568	3.17994	10.2844	11.8379	8.4341	4.61606	0.296645	IL-6	12.9294	12.3944	12.1362	12.4866	0.404568	0.335471	0.350571	0.312312	0.332784	0.0192706	0.000354823	IL-6	3.17994	10.2844	11.8379	8.4341	4.61606	0.335471	0.350571	0.312312	0.332784	0.0192706	0.0935133	IL-6
IL-6	14.3489	14.2937	14.1448	14.2624	0.10554	4.3405	13.4441	9.88738	9.22398	4.5879	0.200059	IL-6	14.3489	14.2937	14.1448	14.2624	0.10554	0.321612	0.323167	0.352285	0.332355	0.0172776	2.57599e-05	IL-6	4.3405	13.4441	9.88738	9.22398	4.5879	0.321612	0.323167	0.352285	0.332355	0.0172776	0.0783569	IL-6
IL-6	14.944	13.4244	15.1546	14.5076	0.944002	4.69745	12.4225	11.9536	9.6912	4.33107	0.226238	IL-6	14.944	13.4244	15.1546	14.5076	0.944002	0.336894	0.32645	0.417803	0.360382	0.0500011	0.00137945	IL-6	4.69745	12.4225	11.9536	9.6912	4.33107	0.336894	0.32645	0.417803	0.360382	0.0500011	0.0644274	IL-6
IL-6	14.5353	13.7592	10.8894	13.0613	1.92051	4.32677	11.2682	14.7214	10.1055	5.29397	0.542271	IL-6	14.5353	13.7592	10.8894	13.0613	1.92051	0.424266	0.240215	0.268367	0.310949	0.0991394	0.00707597	IL-6	4.32677	11.2682	14.7214	10.1055	5.29397	0.424266	0.240215	0.268367	0.310949	0.0991394	0.0876305	IL-6
IL-6	16.3971	14.9281	17.4647	16.2633	1.2736	5.11581	11.8288	12.6802	9.87495	4.14346	0.124595	IL-6	16.3971	14.9281	17.4647	16.2633	1.2736	0.334243	0.319269	0.302535	0.318682	0.0158621	0.00214391	IL-6	5.11581	11.8288	12.6802	9.87495	4.14346	0.334243	0.319269	0.302535	0.318682	0.0158621	0.0576916	IL-6
IL-8	18.1445	16.1164	16.6555	16.9721	1.0505	5.33961	13.1595	6.02379	8.17431	4.33086	0.0985349	IL-8	18.1445	16.1164	16.6555	16.9721	1.0505	0.344121	0.21783	0.342399	0.30145	0.0724224	0.00119748	IL-8	5.33961	13.1595	6.02379	8.17431	4.33086	0.344121	0.21783	0.342399	0.30145	0.0724224	0.0903557	IL-8
IL-8	12.996	11.9966	11.9933	12.3286	0.577952	4.19261	8.1656	5.7257	6.02797	2.00367	0.048186	IL-8	12.996	11.9966	11.9933	12.3286	0.577952	0.344529	0.314103	0.492097	0.383576	0.095205	0.000892336	IL-8	4.19261	8.1656	5.7257	6.02797	2.00367	0.344529	0.314103	0.492097	0.383576	0.095205	0.040629	IL-8
IL-8	13.5352	13.5577	3.72598	10.273	5.66987	4.88219	11.4293	6.31722	7.54292	3.44138	0.490457	IL-8	13.5352	13.5577	3.72598	10.273	5.66987	0.356318	0.339307	0.312133	0.33592	0.0222862	0.0929561	IL-8	4.88219	11.4293	6.31722	7.54292	3.44138	0.356318	0.339307	0.312133	0.33592	0.0222862	0.0683726	IL-8
IL-8	13.0994	11.6556	12.4621	12.4057	0.723549	4.62688	10.6494	7.3915	7.55592	3.01462	0.153654	IL-8	13.0994	11.6556	12.4621	12.4057	0.723549	0.376519	0.347071	0.54125	0.421613	0.10465	0.00116563	IL-8	4.62688	10.6494	7.3915	7.55592	3.01462	0.376519	0.347071	0.54125	0.421613	0.10465	0.0553946	IL-8
IL-8	12.8866	12.5403	10.7098	12.0456	1.16968	3.93507	4.42479	5.01072	4.45686	0.538542	0.016114	IL-8	12.8866	12.5403	10.7098	12.0456	1.16968	0.408409	0.3762	0.536813	0.440474	0.084972	0.00384572	IL-8	3.93507	4.42479	5.01072	4.45686	0.538542	0.408409	0.3762	0.536813	0.440474	0.084972	0.00461912	IL-8
IL-8	12.8172	14.9551	12.6458	13.4727	1.28664	10.5358	8.13671	6.41727	8.36325	2.06857	0.0696739	IL-8	12.8172	14.9551	12.6458	13.4727	1.28664	0.61793	0.676369	0.537817	0.610706	0.0695579	0.00302358	IL-8	10.5358	8.13671	6.41727	8.36325	2.06857	0.61793	0.676369	0.537817	0.610706	0.0695579	0.0222053	IL-8

## Sheet: PMM8
TTEST of MCF-7 Control to Marjoram, Control to Doxorubicin, and Marjoram to Doxorubicin Comparison of PAIRS to different compounds				The highlighted average in a pair denotes the higher absorbance in that pair. TTEST was run using an alpha of 0.05.						Significant p values are highlighted			MCF-7 Control to Doxorubicin			The highlighted average in a pair denotes the higher absorbance in that pair. TTEST was run using an alpha of 0.05.						Significant p values are highlighted			Marjoram to Doxorubicin			The highlighted average in a pair denotes the higher absorbance in that pair. TTEST was run using an alpha of 0.05.						Significant p values are highlighted
PMM-8												PMM-8												PMM-8												PMM-8
blood sample date (mm/dd/yyyy)	MCF-7 C	MCF-7 C	MCF-7 C	MCF-7 C	MCF-7 C	MCF-7 M	MCF-7 M	MCF-7 M	MCF-7 M	MCF-7 M	alpha-0.05	blood sample date (mm/dd/yyyy)	MCF-7 C	MCF-7 C	MCF-7 C	MCF-7 C	MCF-7 C	MCF-7 D	MCF-7 D	MCF-7 D	MCF-7 D	MCF-7 D	alpha-0.05	blood sample date (mm/dd/yyyy)	MCF-7 M	MCF-7 M	MCF-7 M	MCF-7 M	MCF-7 M	MCF-7 D	MCF-7 D	MCF-7 D	MCF-7 D	MCF-7 D	alpha-0.05	blood sample date (mm/dd/yyyy)
assay date (mm/dd/yyyy)	Plate 1	Plate 2	Plate 3	Average	STDEV	Plate 1	Plate 2	Plate 3	Average	STDEV	TTEST	assay date (mm/dd/yyyy)	Plate 1	Plate 2	Plate 3	Average	STDEV	Plate 1	Plate 2	Plate 3	Average	STDEV	TTEST	assay date (mm/dd/yyyy)	Plate 1	Plate 2	Plate 3	Average	STDEV	Plate 1	Plate 2	Plate 3	Average	STDEV	TTEST	assay date (mm/dd/yyyy)
CMS#												CMS#												CMS#												CMS#
Negative Control	15.5453	6.1652	5.48304	9.06451	5.62286	12.1219	9.99539	5.96467	9.36064	3.12729	0.900589	Negative Control	15.5453	6.1652	5.48304	9.06451	5.62286	1.03144	1.02343	0.473083	0.842652	0.320081	0.120525	Negative Control	12.1219	9.99539	5.96467	9.36064	3.12729	1.03144	1.02343	0.473083	0.842652	0.320081	0.0348078	Negative Control
Negative Control	16.421	13.3893	14.8674	14.8926	1.51598	15.9909	15.7918	5.22107	12.3346	6.16131	0.554735	Negative Control	16.421	13.3893	14.8674	14.8926	1.51598	1.07443	1.10786	0.478537	0.886943	0.354085	0.0041523	Negative Control	15.9909	15.7918	5.22107	12.3346	6.16131	1.07443	1.10786	0.478537	0.886943	0.354085	0.0761324	Negative Control
Negative Control	14.2074	13.7408	12.2485	13.3989	1.02319	13.7248	13.8722	3.65429	10.4171	5.85724	0.400077	Negative Control	14.2074	13.7408	12.2485	13.3989	1.02319	1.10214	1.0586	1.11747	1.09274	0.0305422	0.00236952	Negative Control	13.7248	13.8722	3.65429	10.4171	5.85724	1.10214	1.0586	1.11747	1.09274	0.0305422	0.110897	Negative Control
Negative Control	15.0343	11.564	14.0029	13.5337	1.78209	14.025	14.546	3.20528	10.5921	6.40246	0.546995	Negative Control	15.0343	11.564	14.0029	13.5337	1.78209	0.659895	1.11035	1.02339	0.931212	0.238956	0.00818779	Negative Control	14.025	14.546	3.20528	10.5921	6.40246	0.659895	1.11035	1.02339	0.931212	0.238956	0.122829	Negative Control
Negative Control	12.6715	10.1674	10.4461	11.095	1.37239	12.2688	12.2246	2.8722	9.12186	5.41241	0.56512	Negative Control	12.6715	10.1674	10.4461	11.095	1.37239	1.04542	1.12373	1.05604	1.07506	0.0424822	0.00646012	Negative Control	12.2688	12.2246	2.8722	9.12186	5.41241	1.04542	1.12373	1.05604	1.07506	0.0424822	0.122877	Negative Control
Negative Control	16.1937	13.6313	15.1772	15.0007	1.29031	15.2152	15.6654	4.14157	11.674	6.5272	0.488466	Negative Control	16.1937	13.6313	15.1772	15.0007	1.29031	1.00346	1.03937	0.773976	0.938936	0.143983	0.00297938	Negative Control	15.2152	15.6654	4.14157	11.674	6.5272	1.00346	1.03937	0.773976	0.938936	0.143983	0.100432	Negative Control
(Arg8) - Vasopressin	16.0131	13.9204	14.0198	14.6511	1.18054	15.2207	15.5789	3.95327	11.5843	6.61108	0.480908	(Arg8) - Vasopressin	16.0131	13.9204	14.0198	14.6511	1.18054	1.10097	1.03416	0.833752	0.989626	0.139062	0.00212838	(Arg8) - Vasopressin	15.2207	15.5789	3.95327	11.5843	6.61108	1.10097	1.03416	0.833752	0.989626	0.139062	0.105277	(Arg8) - Vasopressin
(Arg8) - Vasopressin	11.8897	9.62762	10.1567	10.558	1.18321	11.6121	11.5492	2.97008	8.71049	4.97144	0.570142	(Arg8) - Vasopressin	11.8897	9.62762	10.1567	10.558	1.18321	0.996375	1.05882	1.00586	1.02035	0.0336516	0.00531833	(Arg8) - Vasopressin	11.6121	11.5492	2.97008	8.71049	4.97144	0.996375	1.05882	1.00586	1.02035	0.0336516	0.115163	(Arg8) - Vasopressin
(Arg8) - Vasopressin	15.579	11.902	12.5405	13.3405	1.96468	14.7238	14.5041	3.9184	11.0488	6.17607	0.561236	(Arg8) - Vasopressin	15.579	11.902	12.5405	13.3405	1.96468	0.572306	1.03388	0.983662	0.863281	0.25324	0.0103648	(Arg8) - Vasopressin	14.7238	14.5041	3.9184	11.0488	6.17607	0.572306	1.03388	0.983662	0.863281	0.25324	0.107045	(Arg8) - Vasopressin
(Arg8) - Vasopressin	15.1843	12.3899	13.3615	13.6453	1.41865	14.446	14.485	3.70892	10.88	6.21032	0.516434	(Arg8) - Vasopressin	15.1843	12.3899	13.3615	13.6453	1.41865	1.02832	1.03662	1.02897	1.0313	0.00461678	0.00421177	(Arg8) - Vasopressin	14.446	14.485	3.70892	10.88	6.21032	1.02832	1.03662	1.02897	1.0313	0.00461678	0.11086	(Arg8) - Vasopressin
(Arg8) - Vasopressin	15.5289	10.4454	12.4767	12.817	2.55879	13.9091	14.4341	4.1244	10.8225	5.8067	0.632364	(Arg8) - Vasopressin	15.5289	10.4454	12.4767	12.817	2.55879	1.04185	1.01009	0.953712	1.00189	0.0446399	0.015041	(Arg8) - Vasopressin	13.9091	14.4341	4.1244	10.8225	5.8067	1.04185	1.01009	0.953712	1.00189	0.0446399	0.0982556	(Arg8) - Vasopressin
(Arg8) - Vasopressin	13.4353	10.7445	8.38407	10.8546	2.52744	7.48603	10.2567	5.54289	7.76186	2.36896	0.189702	(Arg8) - Vasopressin	13.4353	10.7445	8.38407	10.8546	2.52744	0.945352	0.699315	0.56126	0.735309	0.194559	0.0172815	(Arg8) - Vasopressin	7.48603	10.2567	5.54289	7.76186	2.36896	0.945352	0.699315	0.56126	0.735309	0.194559	0.0346466	(Arg8) - Vasopressin
Parathyroid Hormone	14.169	12.7962	10.373	12.4461	1.92204	13.6733	13.523	4.11896	10.4384	5.47331	0.449402	Parathyroid Hormone	14.169	12.7962	10.373	12.4461	1.92204	0.365544	0.966775	0.904765	0.745695	0.330677	0.0112769	Parathyroid Hormone	13.6733	13.523	4.11896	10.4384	5.47331	0.365544	0.966775	0.904765	0.745695	0.330677	0.0962614	Parathyroid Hormone
Parathyroid Hormone	16.2684	11.412	12.7418	13.4741	2.50965	14.5916	14.1179	2.87143	10.527	6.63414	0.507808	Parathyroid Hormone	16.2684	11.412	12.7418	13.4741	2.50965	1.09566	0.969261	1.05922	1.04138	0.0650605	0.0127248	Parathyroid Hormone	14.5916	14.1179	2.87143	10.527	6.63414	1.09566	0.969261	1.05922	1.04138	0.0650605	0.132049	Parathyroid Hormone
Parathyroid Hormone	22.5272	16.7093	16.5228	18.5865	3.41407	19.79	19.9727	3.16024	14.3076	9.65435	0.471575	Parathyroid Hormone	22.5272	16.7093	16.5228	18.5865	3.41407	1.07959	1.05684	1.0202	1.05221	0.0299665	0.0122308	Parathyroid Hormone	19.79	19.9727	3.16024	14.3076	9.65435	1.07959	1.05684	1.0202	1.05221	0.0299665	0.139855	Parathyroid Hormone
Parathyroid Hormone	21.937	12.9507	13.7759	16.2212	4.96717	19.4427	19.2098	3.25648	13.9697	9.27863	0.687828	Parathyroid Hormone	21.937	12.9507	13.7759	16.2212	4.96717	1.06829	1.03347	1.02056	1.04077	0.0246866	0.033585	Parathyroid Hormone	19.4427	19.2098	3.25648	13.9697	9.27863	1.06829	1.03347	1.02056	1.04077	0.0246866	0.136793	Parathyroid Hormone
Parathyroid Hormone	16.2195	10.9389	11.3633	12.8406	2.9339	14.002	14.9309	2.51467	10.4825	6.91597	0.589826	Parathyroid Hormone	16.2195	10.9389	11.3633	12.8406	2.9339	1.04386	0.933628	1.04895	1.00881	0.0651635	0.0194428	Parathyroid Hormone	14.002	14.9309	2.51467	10.4825	6.91597	1.04386	0.933628	1.04895	1.00881	0.0651635	0.142273	Parathyroid Hormone
Parathyroid Hormone	21.9186	15.8902	13.8463	17.2183	4.19685	18.4415	19.4132	3.0414	13.6321	9.18463	0.477344	Parathyroid Hormone	21.9186	15.8902	13.8463	17.2183	4.19685	1.06237	1.03017	1.05003	1.04752	0.0162455	0.021623	Parathyroid Hormone	18.4415	19.4132	3.0414	13.6321	9.18463	1.06237	1.03017	1.05003	1.04752	0.0162455	0.141034	Parathyroid Hormone
Prolactin	12.7847	9.36197	8.52639	10.2244	2.25634	11.197	11.0198	2.07985	8.0989	5.21341	0.462022	Prolactin	12.7847	9.36197	8.52639	10.2244	2.25634	0.070883	0.964031	1.00105	0.678656	0.526673	0.0270919	Prolactin	11.197	11.0198	2.07985	8.0989	5.21341	0.070883	0.964031	1.00105	0.678656	0.526673	0.145222	Prolactin
Prolactin	19.0589	9.9145	12.1464	13.7066	4.76765	17.6555	16.7958	3.04293	12.4981	8.19967	0.817943	Prolactin	19.0589	9.9145	12.1464	13.7066	4.76765	1.07633	1.04468	1.07208	1.06436	0.0171787	0.0440514	Prolactin	17.6555	16.7958	3.04293	12.4981	8.19967	1.07633	1.04468	1.07208	1.06436	0.0171787	0.137212	Prolactin
Prolactin	20.2947	12.1283	14.1018	15.5083	4.26103	17.3855	17.2302	3.05044	12.5554	8.2319	0.59133	Prolactin	20.2947	12.1283	14.1018	15.5083	4.26103	1.03073	1.08434	1.0952	1.07009	0.034518	0.0282273	Prolactin	17.3855	17.2302	3.05044	12.5554	8.2319	1.03073	1.08434	1.0952	1.07009	0.034518	0.137517	Prolactin
Prolactin	14.3383	8.69464	9.73044	10.9211	3.00436	12.8028	12.5528	2.2377	9.19776	6.02889	0.65155	Prolactin	14.3383	8.69464	9.73044	10.9211	3.00436	1.08345	1.05765	1.05461	1.06523	0.0158473	0.0293177	Prolactin	12.8028	12.5528	2.2377	9.19776	6.02889	1.08345	1.05765	1.05461	1.06523	0.0158473	0.144152	Prolactin
Prolactin	19.8116	13.1931	13.9548	15.6531	3.62137	16.8907	17.339	3.39802	12.5426	7.92258	0.539976	Prolactin	19.8116	13.1931	13.9548	15.6531	3.62137	1.02346	0.916227	0.932401	0.957364	0.057813	0.0190426	Prolactin	16.8907	17.339	3.39802	12.5426	7.92258	1.02346	0.916227	0.932401	0.957364	0.057813	0.126365	Prolactin
Prolactin	14.7518	11.8969	12.6761	13.1083	1.47566	13.5871	13.856	4.66467	10.7026	5.23073	0.499749	Prolactin	14.7518	11.8969	12.6761	13.1083	1.47566	1.07088	0.814779	0.914142	0.933268	0.129119	0.00405952	Prolactin	13.5871	13.856	4.66467	10.7026	5.23073	1.07088	0.814779	0.914142	0.933268	0.129119	0.0834038	Prolactin
Calcitonin	18.4231	14.6094	13.1025	15.3783	2.74241	18.4207	18.2645	3.97057	13.5519	8.29805	0.678388	Calcitonin	18.4231	14.6094	13.1025	15.3783	2.74241	0.464864	0.910931	0.315645	0.563813	0.309733	0.0113764	Calcitonin	18.4207	18.2645	3.97057	13.5519	8.29805	0.464864	0.910931	0.315645	0.563813	0.309733	0.108615	Calcitonin
Calcitonin	13.6741	9.16364	9.73919	10.859	2.45492	12.4301	12.3086	7.81347	10.8507	2.63103	0.996316	Calcitonin	13.6741	9.16364	9.73919	10.859	2.45492	1.02167	1.08783	1.08581	1.0651	0.0376292	0.0209127	Calcitonin	12.4301	12.3086	7.81347	10.8507	2.63103	1.02167	1.08783	1.08581	1.0651	0.0376292	0.0235826	Calcitonin
Calcitonin	18.3606	16.7077	12.4316	15.8333	3.05966	16.4346	15.995	2.65549	11.695	7.83153	0.282471	Calcitonin	18.3606	16.7077	12.4316	15.8333	3.05966	1.00586	1.02446	0.986744	1.00569	0.0188573	0.0137803	Calcitonin	16.4346	15.995	2.65549	11.695	7.83153	1.00586	1.02446	0.986744	1.00569	0.0188573	0.141363	Calcitonin
Calcitonin	19.839	14.2694	12.6229	15.5771	3.78158	17.6076	16.9288	2.4904	12.3423	8.53871	0.476891	Calcitonin	19.839	14.2694	12.6229	15.5771	3.78158	0.839832	1.08884	0.856828	0.9285	0.139118	0.0220751	Calcitonin	17.6076	16.9288	2.4904	12.3423	8.53871	0.839832	1.08884	0.856828	0.9285	0.139118	0.145087	Calcitonin
Calcitonin	13.7699	10.0532	7.49355	10.4389	3.15593	12.1322	12.2059	1.89457	8.74424	5.9321	0.527956	Calcitonin	13.7699	10.0532	7.49355	10.4389	3.15593	1.04911	1.05417	1.09413	1.06581	0.0246619	0.0362331	Calcitonin	12.1322	12.2059	1.89457	8.74424	5.9321	1.04911	1.05417	1.09413	1.06581	0.0246619	0.155208	Calcitonin
Calcitonin	21.8308	11.8553	14.2334	15.9732	5.21036	19.0736	19.0347	13.4696	17.1926	3.2243	0.726708	Calcitonin	21.8308	11.8553	14.2334	15.9732	5.21036	1.04013	1.0055	0.965056	1.00356	0.0375728	0.0377301	Calcitonin	19.0736	19.0347	13.4696	17.1926	3.2243	1.04013	1.0055	0.965056	1.00356	0.0375728	0.0127035	Calcitonin
Calcitriol (1a,25-dihydroxyvitamin D3)	13.7384	8.59626	9.32548	10.5534	2.78228	12.279	11.8419	1.94518	8.68872	5.84417	0.605825	Calcitriol (1a,25-dihydroxyvitamin D3)	13.7384	8.59626	9.32548	10.5534	2.78228	0.910415	0.957305	0.927365	0.931695	0.0237431	0.0271343	Calcitriol (1a,25-dihydroxyvitamin D3)	12.279	11.8419	1.94518	8.68872	5.84417	0.910415	0.957305	0.927365	0.931695	0.0237431	0.14814	Calcitriol (1a,25-dihydroxyvitamin D3)
Calcitriol (1a,25-dihydroxyvitamin D3)	15.9231	8.00955	10.2453	11.3927	4.07965	13.7799	13.2937	2.30102	9.79153	6.49153	0.716408	Calcitriol (1a,25-dihydroxyvitamin D3)	15.9231	8.00955	10.2453	11.3927	4.07965	0.979635	1.05863	0.992426	1.01023	0.0424014	0.0485629	Calcitriol (1a,25-dihydroxyvitamin D3)	13.7799	13.2937	2.30102	9.79153	6.49153	0.979635	1.05863	0.992426	1.01023	0.0424014	0.14338	Calcitriol (1a,25-dihydroxyvitamin D3)
Calcitriol (1a,25-dihydroxyvitamin D3)	14.7705	8.34268	10.5573	11.2235	3.26528	12.5997	12.6458	2.28798	9.1778	5.9668	0.629809	Calcitriol (1a,25-dihydroxyvitamin D3)	14.7705	8.34268	10.5573	11.2235	3.26528	0.98718	1.09875	1.02333	1.03642	0.0569234	0.0335949	Calcitriol (1a,25-dihydroxyvitamin D3)	12.5997	12.6458	2.28798	9.1778	5.9668	0.98718	1.09875	1.02333	1.03642	0.0569234	0.141477	Calcitriol (1a,25-dihydroxyvitamin D3)
Calcitriol (1a,25-dihydroxyvitamin D3)	18.406	6.82822	13.1762	12.8035	5.79788	16.6991	15.9174	2.69471	11.7704	7.86949	0.87199	Calcitriol (1a,25-dihydroxyvitamin D3)	18.406	6.82822	13.1762	12.8035	5.79788	1.03852	1.08949	1.04804	1.05869	0.0270991	0.0730889	Calcitriol (1a,25-dihydroxyvitamin D3)	16.6991	15.9174	2.69471	11.7704	7.86949	1.03852	1.08949	1.04804	1.05869	0.0270991	0.142222	Calcitriol (1a,25-dihydroxyvitamin D3)
Calcitriol (1a,25-dihydroxyvitamin D3)	21.3175	14.0168	13.6802	16.3382	4.31551	18.6213	19.5175	3.6133	13.9173	8.93481	0.644183	Calcitriol (1a,25-dihydroxyvitamin D3)	21.3175	14.0168	13.6802	16.3382	4.31551	0.72063	0.875668	0.840729	0.812342	0.0813238	0.0256775	Calcitriol (1a,25-dihydroxyvitamin D3)	18.6213	19.5175	3.6133	13.9173	8.93481	0.72063	0.875668	0.840729	0.812342	0.0813238	0.126745	Calcitriol (1a,25-dihydroxyvitamin D3)
Calcitriol (1a,25-dihydroxyvitamin D3)	16.5921	13.2361	13.1684	14.3322	1.95744	14.8226	15.5905	5.55704	11.99	5.58436	0.502935	Calcitriol (1a,25-dihydroxyvitamin D3)	16.5921	13.2361	13.1684	14.3322	1.95744	0.130459	0.506549	0.850255	0.495754	0.360019	0.00895154	Calcitriol (1a,25-dihydroxyvitamin D3)	14.8226	15.5905	5.55704	11.99	5.58436	0.130459	0.506549	0.850255	0.495754	0.360019	0.0772902	Calcitriol (1a,25-dihydroxyvitamin D3)
Luteinizing Hormone (LH)	12.4995	12.2975	10.1771	11.6581	1.28647	12.2708	12.3169	4.07198	9.55322	4.74695	0.403276	Luteinizing Hormone (LH)	12.4995	12.2975	10.1771	11.6581	1.28647	0.356558	0.999821	1.04814	0.801505	0.386092	0.00676593	Luteinizing Hormone (LH)	12.2708	12.3169	4.07198	9.55322	4.74695	0.356558	0.999821	1.04814	0.801505	0.386092	0.0927635	Luteinizing Hormone (LH)
Luteinizing Hormone (LH)	16.7568	11.7437	13.0339	13.8448	2.60305	15.2026	15.119	2.56582	10.9625	7.27186	0.550574	Luteinizing Hormone (LH)	16.7568	11.7437	13.0339	13.8448	2.60305	1.09647	1.02535	1.08708	1.06963	0.0386362	0.0132533	Luteinizing Hormone (LH)	15.2026	15.119	2.56582	10.9625	7.27186	1.09647	1.02535	1.08708	1.06963	0.0386362	0.143041	Luteinizing Hormone (LH)
Luteinizing Hormone (LH)	19.0584	9.83239	12.0353	13.642	4.81828	16.1587	16.5425	2.55739	11.7529	7.96583	0.726624	Luteinizing Hormone (LH)	19.0584	9.83239	12.0353	13.642	4.81828	1.02494	1.01303	0.991872	1.00995	0.0167475	0.0450531	Luteinizing Hormone (LH)	16.1587	16.5425	2.55739	11.7529	7.96583	1.02494	1.01303	0.991872	1.00995	0.0167475	0.144116	Luteinizing Hormone (LH)
Luteinizing Hormone (LH)	20.7473	16.8269	12.9071	16.8271	3.92009	17.7552	18.0187	2.72728	12.8337	8.75344	0.352198	Luteinizing Hormone (LH)	20.7473	16.8269	12.9071	16.8271	3.92009	0.949897	1.03441	0.860116	0.948141	0.0871596	0.0192876	Luteinizing Hormone (LH)	17.7552	18.0187	2.72728	12.8337	8.75344	0.949897	1.03441	0.860116	0.948141	0.0871596	0.141016	Luteinizing Hormone (LH)
Luteinizing Hormone (LH)	19.8176	13.063	13.0948	15.3252	3.89061	16.7016	16.9081	2.65954	12.0897	8.16745	0.51479	Luteinizing Hormone (LH)	19.8176	13.063	13.0948	15.3252	3.89061	1.03667	0.986793	0.742089	0.921851	0.157664	0.0223521	Luteinizing Hormone (LH)	16.7016	16.9081	2.65954	12.0897	8.16745	1.03667	0.986793	0.742089	0.921851	0.157664	0.13714	Luteinizing Hormone (LH)
Luteinizing Hormone (LH)	23.8288	14.0465	16.1053	17.9935	5.15727	21.3292	20.3255	9.99672	17.2172	6.27319	0.852391	Luteinizing Hormone (LH)	23.8288	14.0465	16.1053	17.9935	5.15727	0.993403	0.970713	0.957718	0.973945	0.0180605	0.029105	Luteinizing Hormone (LH)	21.3292	20.3255	9.99672	17.2172	6.27319	0.993403	0.970713	0.957718	0.973945	0.0180605	0.0460878	Luteinizing Hormone (LH)
Luteinizing Hormone Releasing Hormone (LH-RH)	21.582	12.2982	13.3784	15.7529	5.07697	18.8393	18.5771	2.93511	13.4505	9.10754	0.680729	Luteinizing Hormone Releasing Hormone (LH-RH)	21.582	12.2982	13.3784	15.7529	5.07697	0.905735	1.02931	1.02482	0.986622	0.0700867	0.0381921	Luteinizing Hormone Releasing Hormone (LH-RH)	18.8393	18.5771	2.93511	13.4505	9.10754	0.905735	1.02931	1.02482	0.986622	0.0700867	0.142078	Luteinizing Hormone Releasing Hormone (LH-RH)
Luteinizing Hormone Releasing Hormone (LH-RH)	21.7187	11.6668	13.6805	15.6887	5.31834	18.3884	18.5794	2.90396	13.2906	8.9956	0.686028	Luteinizing Hormone Releasing Hormone (LH-RH)	21.7187	11.6668	13.6805	15.6887	5.31834	0.976653	1.07313	0.940714	0.996831	0.0684727	0.0414475	Luteinizing Hormone Releasing Hormone (LH-RH)	18.3884	18.5794	2.90396	13.2906	8.9956	0.976653	1.07313	0.940714	0.996831	0.0684727	0.140313	Luteinizing Hormone Releasing Hormone (LH-RH)
Luteinizing Hormone Releasing Hormone (LH-RH)	20.9907	13.1434	13.3453	15.8265	4.4735	18.1284	18.0658	2.87028	13.0215	8.79128	0.592508	Luteinizing Hormone Releasing Hormone (LH-RH)	20.9907	13.1434	13.3453	15.8265	4.4735	1.03573	1.04152	0.998771	1.02534	0.0231906	0.0290205	Luteinizing Hormone Releasing Hormone (LH-RH)	18.1284	18.0658	2.87028	13.0215	8.79128	1.03573	1.04152	0.998771	1.02534	0.0231906	0.141296	Luteinizing Hormone Releasing Hormone (LH-RH)
Luteinizing Hormone Releasing Hormone (LH-RH)	22.1996	13.4193	14.2008	16.6066	4.85946	18.6816	18.7689	3.16848	13.5397	8.98181	0.583557	Luteinizing Hormone Releasing Hormone (LH-RH)	22.1996	13.4193	14.2008	16.6066	4.85946	0.990183	1.11252	0.718161	0.940288	0.201858	0.0303301	Luteinizing Hormone Releasing Hormone (LH-RH)	18.6816	18.7689	3.16848	13.5397	8.98181	0.990183	1.11252	0.718161	0.940288	0.201858	0.13107	Luteinizing Hormone Releasing Hormone (LH-RH)
Luteinizing Hormone Releasing Hormone (LH-RH)	21.9555	15.4486	15.1807	17.5283	3.83639	19.3848	19.7707	3.72062	14.2921	9.15716	0.552111	Luteinizing Hormone Releasing Hormone (LH-RH)	21.9555	15.4486	15.1807	17.5283	3.83639	1.04384	1.10561	1.11849	1.08931	0.0399048	0.0180311	Luteinizing Hormone Releasing Hormone (LH-RH)	19.3848	19.7707	3.72062	14.2921	9.15716	1.04384	1.10561	1.11849	1.08931	0.0399048	0.130413	Luteinizing Hormone Releasing Hormone (LH-RH)
Luteinizing Hormone Releasing Hormone (LH-RH)	14.9049	11.915	12.0127	12.9442	1.69869	13.4893	13.942	4.65093	10.6941	5.23842	0.498145	Luteinizing Hormone Releasing Hormone (LH-RH)	14.9049	11.915	12.0127	12.9442	1.69869	1.00301	0.844837	0.368781	0.738878	0.330126	0.00497689	Luteinizing Hormone Releasing Hormone (LH-RH)	13.4893	13.942	4.65093	10.6941	5.23842	1.00301	0.844837	0.368781	0.738878	0.330126	0.0727204	Luteinizing Hormone Releasing Hormone (LH-RH)
Chorionic Gonadotropin Human (HCG)	14.413	12.3278	9.39804	12.0463	2.51931	14.1268	14.469	3.54001	10.7119	6.21341	0.629831	Chorionic Gonadotropin Human (HCG)	14.413	12.3278	9.39804	12.0463	2.51931	1.08118	1.04844	1.0803	1.06997	0.0186528	0.0171298	Chorionic Gonadotropin Human (HCG)	14.1268	14.469	3.54001	10.7119	6.21341	1.08118	1.04844	1.0803	1.06997	0.0186528	0.115316	Chorionic Gonadotropin Human (HCG)
Chorionic Gonadotropin Human (HCG)	25.1649	6.58283	17.9955	16.5811	9.37145	22.7984	22.9232	3.8725	16.5314	10.9631	0.996036	Chorionic Gonadotropin Human (HCG)	25.1649	6.58283	17.9955	16.5811	9.37145	1.00532	0.945821	0.92023	0.957124	0.0436565	0.101451	Chorionic Gonadotropin Human (HCG)	22.7984	22.9232	3.8725	16.5314	10.9631	1.00532	0.945821	0.92023	0.957124	0.0436565	0.132377	Chorionic Gonadotropin Human (HCG)
Chorionic Gonadotropin Human (HCG)	19.8303	13.3941	12.3289	15.1845	4.05851	17.3194	17.0881	2.7389	12.3821	8.3521	0.541198	Chorionic Gonadotropin Human (HCG)	19.8303	13.3941	12.3289	15.1845	4.05851	0.973254	0.796797	0.931516	0.900522	0.0922209	0.0252255	Chorionic Gonadotropin Human (HCG)	17.3194	17.0881	2.7389	12.3821	8.3521	0.973254	0.796797	0.931516	0.900522	0.0922209	0.14092	Chorionic Gonadotropin Human (HCG)
Chorionic Gonadotropin Human (HCG)	25.1886	16.5642	15.2644	19.0057	5.39383	20.7522	20.9253	3.32952	15.0023	10.1093	0.484791	Chorionic Gonadotropin Human (HCG)	25.1886	16.5642	15.2644	19.0057	5.39383	0.94478	0.75879	0.966625	0.890065	0.114211	0.0279669	Chorionic Gonadotropin Human (HCG)	20.7522	20.9253	3.32952	15.0023	10.1093	0.94478	0.75879	0.966625	0.890065	0.114211	0.13828	Chorionic Gonadotropin Human (HCG)
Chorionic Gonadotropin Human (HCG)	19.8525	13.4871	11.9628	15.1008	4.18505	16.8895	16.6947	2.64964	12.078	8.16574	0.490986	Chorionic Gonadotropin Human (HCG)	19.8525	13.4871	11.9628	15.1008	4.18505	0.969992	0.985214	0.971467	0.975557	0.00839509	0.0280811	Chorionic Gonadotropin Human (HCG)	16.8895	16.6947	2.64964	12.078	8.16574	0.969992	0.985214	0.971467	0.975557	0.00839509	0.142611	Chorionic Gonadotropin Human (HCG)
Chorionic Gonadotropin Human (HCG)	18.0228	9.29875	11.3704	12.8973	4.55805	15.2184	15.6949	2.68584	11.1997	7.37708	0.736162	Chorionic Gonadotropin Human (HCG)	18.0228	9.29875	11.3704	12.8973	4.55805	0.965243	1.02107	0.967562	0.984626	0.0315851	0.0459149	Chorionic Gonadotropin Human (HCG)	15.2184	15.6949	2.68584	11.1997	7.37708	0.965243	1.02107	0.967562	0.984626	0.0315851	0.13813	Chorionic Gonadotropin Human (HCG)
Adrenocorticotropic Hormone Human (ACTH)	19.4575	13.3957	11.8523	14.9018	4.02007	16.2045	16.7123	2.6543	11.857	7.97384	0.488217	Adrenocorticotropic Hormone Human (ACTH)	19.4575	13.3957	11.8523	14.9018	4.02007	0.948326	0.933149	0.916264	0.93258	0.0160386	0.0263231	Adrenocorticotropic Hormone Human (ACTH)	16.2045	16.7123	2.6543	11.857	7.97384	0.948326	0.933149	0.916264	0.93258	0.0160386	0.140591	Adrenocorticotropic Hormone Human (ACTH)
Adrenocorticotropic Hormone Human (ACTH)	22.9331	11.7687	15.7009	16.8009	5.66289	19.4889	18.9619	3.26238	13.9044	9.22001	0.660459	Adrenocorticotropic Hormone Human (ACTH)	22.9331	11.7687	15.7009	16.8009	5.66289	0.965136	1.02795	0.98604	0.993043	0.0319894	0.0406149	Adrenocorticotropic Hormone Human (ACTH)	19.4889	18.9619	3.26238	13.9044	9.22001	0.965136	1.02795	0.98604	0.993043	0.0319894	0.135997	Adrenocorticotropic Hormone Human (ACTH)
Adrenocorticotropic Hormone Human (ACTH)	18.9388	12.2245	11.8721	14.3451	3.98211	15.2769	16.089	2.63406	11.3333	7.54473	0.510749	Adrenocorticotropic Hormone Human (ACTH)	18.9388	12.2245	11.8721	14.3451	3.98211	0.94448	0.998681	1.00489	0.982682	0.0332289	0.0288043	Adrenocorticotropic Hormone Human (ACTH)	15.2769	16.089	2.63406	11.3333	7.54473	0.94448	0.998681	1.00489	0.982682	0.0332289	0.141206	Adrenocorticotropic Hormone Human (ACTH)
Adrenocorticotropic Hormone Human (ACTH)	21.9655	4.19675	14.8525	13.6716	8.94302	18.8357	19.0718	3.09876	13.6687	9.15464	0.999746	Adrenocorticotropic Hormone Human (ACTH)	21.9655	4.19675	14.8525	13.6716	8.94302	1.02502	1.11124	1.0203	1.05219	0.0511939	0.135572	Adrenocorticotropic Hormone Human (ACTH)	18.8357	19.0718	3.09876	13.6687	9.15464	1.02502	1.11124	1.0203	1.05219	0.0511939	0.138971	Adrenocorticotropic Hormone Human (ACTH)
Adrenocorticotropic Hormone Human (ACTH)	20.8217	12.8773	15.0276	16.2422	4.10914	18.3884	19.27	3.51015	13.7229	8.85545	0.674246	Adrenocorticotropic Hormone Human (ACTH)	20.8217	12.8773	15.0276	16.2422	4.10914	1.01901	1.04203	0.781449	0.947495	0.14426	0.0229725	Adrenocorticotropic Hormone Human (ACTH)	18.3884	19.27	3.51015	13.7229	8.85545	1.01901	1.04203	0.781449	0.947495	0.14426	0.126287	Adrenocorticotropic Hormone Human (ACTH)
Adrenocorticotropic Hormone Human (ACTH)	15.1197	9.01843	12.7678	12.302	3.07718	13.6465	14.2631	5.04711	10.9856	5.15211	0.758705	Adrenocorticotropic Hormone Human (ACTH)	15.1197	9.01843	12.7678	12.302	3.07718	0.781056	0.980219	0.370091	0.710455	0.311131	0.0248691	Adrenocorticotropic Hormone Human (ACTH)	13.6465	14.2631	5.04711	10.9856	5.15211	0.781056	0.980219	0.370091	0.710455	0.311131	0.0669639	Adrenocorticotropic Hormone Human (ACTH)
Thyrotropic Hormone (TSH)	17.1651	15.4632	12.154	14.9274	2.54815	16.5329	16.8458	4.02472	12.4678	7.3136	0.484874	Thyrotropic Hormone (TSH)	17.1651	15.4632	12.154	14.9274	2.54815	0.311105	1.03846	0.935646	0.761738	0.393632	0.0130146	Thyrotropic Hormone (TSH)	16.5329	16.8458	4.02472	12.4678	7.3136	0.311105	1.03846	0.935646	0.761738	0.393632	0.113042	Thyrotropic Hormone (TSH)
Thyrotropic Hormone (TSH)	24.4321	19.3122	18.3169	20.6871	3.28127	10.7275	22.1044	3.87877	12.2369	9.20607	0.271889	Thyrotropic Hormone (TSH)	24.4321	19.3122	18.3169	20.6871	3.28127	1.08882	1.05433	1.05106	1.06474	0.0209198	0.0090777	Thyrotropic Hormone (TSH)	10.7275	22.1044	3.87877	12.2369	9.20607	1.08882	1.05433	1.05106	1.06474	0.0209198	0.170348	Thyrotropic Hormone (TSH)
Thyrotropic Hormone (TSH)	23.3464	16.1148	14.5417	18.0009	4.69568	13.4124	20.2618	3.23359	12.3026	8.56818	0.367831	Thyrotropic Hormone (TSH)	23.3464	16.1148	14.5417	18.0009	4.69568	1.10522	1.07447	1.04682	1.07551	0.0292113	0.0244295	Thyrotropic Hormone (TSH)	13.4124	20.2618	3.23359	12.3026	8.56818	1.10522	1.07447	1.04682	1.07551	0.0292113	0.150828	Thyrotropic Hormone (TSH)
Thyrotropic Hormone (TSH)	14.6392	8.42135	8.80418	10.6216	3.4846	11.9188	11.2146	2.01618	8.38321	5.52523	0.504743	Thyrotropic Hormone (TSH)	14.6392	8.42135	8.80418	10.6216	3.4846	0.994209	1.06037	1.03922	1.03126	0.0337875	0.0420286	Thyrotropic Hormone (TSH)	11.9188	11.2146	2.01618	8.38321	5.52523	0.994209	1.06037	1.03922	1.03126	0.0337875	0.148056	Thyrotropic Hormone (TSH)
Thyrotropic Hormone (TSH)	25.1475	17.4563	15.7983	19.4674	4.98849	20.4102	21.7584	3.23947	15.136	10.3247	0.467755	Thyrotropic Hormone (TSH)	25.1475	17.4563	15.7983	19.4674	4.98849	1.05851	1.0704	1.08656	1.07182	0.0140786	0.0237632	Thyrotropic Hormone (TSH)	20.4102	21.7584	3.23947	15.136	10.3247	1.05851	1.0704	1.08656	1.07182	0.0140786	0.142552	Thyrotropic Hormone (TSH)
Thyrotropic Hormone (TSH)	18.8418	14.1327	15.7233	16.2326	2.39549	15.4914	16.1421	2.74168	11.4584	7.55588	0.390032	Thyrotropic Hormone (TSH)	18.8418	14.1327	15.7233	16.2326	2.39549	1.14897	1.05608	1.0462	1.08375	0.0566947	0.00788613	Thyrotropic Hormone (TSH)	15.4914	16.1421	2.74168	11.4584	7.55588	1.14897	1.05608	1.0462	1.08375	0.0566947	0.139587	Thyrotropic Hormone (TSH)
Thyrotropin Releasing Hormone acetate salt (TRH)	14.7487	7.78556	9.61109	10.7151	3.6105	12.461	12.6508	2.10595	9.0726	6.03404	0.691842	Thyrotropin Releasing Hormone acetate salt (TRH)	14.7487	7.78556	9.61109	10.7151	3.6105	1.09748	1.05228	1.02015	1.05664	0.0388455	0.0428817	Thyrotropin Releasing Hormone acetate salt (TRH)	12.461	12.6508	2.10595	9.0726	6.03404	1.09748	1.05228	1.02015	1.05664	0.0388455	0.146844	Thyrotropin Releasing Hormone acetate salt (TRH)
Thyrotropin Releasing Hormone acetate salt (TRH)	19.9113	10.282	12.6684	14.2872	5.01458	16.6165	16.5326	2.79953	11.9829	7.95313	0.671166	Thyrotropin Releasing Hormone acetate salt (TRH)	19.9113	10.282	12.6684	14.2872	5.01458	1.06901	1.0259	0.969782	1.02156	0.0497535	0.0439303	Thyrotropin Releasing Hormone acetate salt (TRH)	16.6165	16.5326	2.79953	11.9829	7.95313	1.06901	1.0259	0.969782	1.02156	0.0497535	0.138381	Thyrotropin Releasing Hormone acetate salt (TRH)
Thyrotropin Releasing Hormone acetate salt (TRH)	19.973	12.4544	12.8772	15.1015	4.22408	16.2917	17.0303	2.83383	12.052	7.99168	0.546001	Thyrotropin Releasing Hormone acetate salt (TRH)	19.973	12.4544	12.8772	15.1015	4.22408	1.04308	1.06419	1.05268	1.05332	0.0105727	0.0289594	Thyrotropin Releasing Hormone acetate salt (TRH)	16.2917	17.0303	2.83383	12.052	7.99168	1.04308	1.06419	1.05268	1.05332	0.0105727	0.139936	Thyrotropin Releasing Hormone acetate salt (TRH)
Thyrotropin Releasing Hormone acetate salt (TRH)	19.7869	0.485028	13.5808	11.2842	9.85372	16.6648	17.1771	2.91396	12.252	8.091	0.916416	Thyrotropin Releasing Hormone acetate salt (TRH)	19.7869	0.485028	13.5808	11.2842	9.85372	1.02588	1.10051	1.05328	1.05989	0.0377554	0.215284	Thyrotropin Releasing Hormone acetate salt (TRH)	16.6648	17.1771	2.91396	12.252	8.091	1.02588	1.10051	1.05328	1.05989	0.0377554	0.138643	Thyrotropin Releasing Hormone acetate salt (TRH)
Thyrotropin Releasing Hormone acetate salt (TRH)	16.7313	12.5698	10.9903	13.4304	2.96572	4.74281	15.391	2.87133	7.66838	6.75312	0.323436	Thyrotropin Releasing Hormone acetate salt (TRH)	16.7313	12.5698	10.9903	13.4304	2.96572	1.08471	1.08991	1.0715	1.08204	0.00948871	0.0186327	Thyrotropin Releasing Hormone acetate salt (TRH)	4.74281	15.391	2.87133	7.66838	6.75312	1.08471	1.08991	1.0715	1.08204	0.00948871	0.23287	Thyrotropin Releasing Hormone acetate salt (TRH)
Thyrotropin Releasing Hormone acetate salt (TRH)	12.4186	11.1331	11.9892	11.847	0.654425	8.6698	11.4742	3.99364	8.04588	3.7791	0.255013	Thyrotropin Releasing Hormone acetate salt (TRH)	12.4186	11.1331	11.9892	11.847	0.654425	1.04626	1.0767	0.337433	0.820132	0.418307	0.00198383	Thyrotropin Releasing Hormone acetate salt (TRH)	8.6698	11.4742	3.99364	8.04588	3.7791	1.04626	1.0767	0.337433	0.820132	0.418307	0.0661063	Thyrotropin Releasing Hormone acetate salt (TRH)
IFN-gamma	16.7111	13.8845	12.5579	14.3845	2.12125	16.1479	16.3597	4.06904	12.1922	7.03569	0.571443	IFN-gamma	16.7111	13.8845	12.5579	14.3845	2.12125	1.11663	1.09177	0.841401	1.0166	0.152234	0.00739284	IFN-gamma	16.1479	16.3597	4.06904	12.1922	7.03569	1.11663	1.09177	0.841401	1.0166	0.152234	0.106634	IFN-gamma
IFN-gamma	20.7071	17.4577	15.1466	17.7705	2.79343	19.1017	19.504	3.49224	14.0326	9.13048	0.457825	IFN-gamma	20.7071	17.4577	15.1466	17.7705	2.79343	0.907306	1.12523	1.01967	1.0174	0.108978	0.0095735	IFN-gamma	19.1017	19.504	3.49224	14.0326	9.13048	0.907306	1.12523	1.01967	1.0174	0.108978	0.132271	IFN-gamma
IFN-gamma	21.2379	13.0711	13.7041	16.0044	4.54338	19.2324	19.2387	3.20074	13.8906	9.25773	0.703417	IFN-gamma	21.2379	13.0711	13.7041	16.0044	4.54338	1.04677	1.08627	1.05297	1.062	0.0212389	0.0296404	IFN-gamma	19.2324	19.2387	3.20074	13.8906	9.25773	1.04677	1.08627	1.05297	1.062	0.0212389	0.13825	IFN-gamma
IFN-gamma	15.5754	10.5301	9.62252	11.9094	3.20719	13.3645	14.0906	2.24209	9.89907	6.64107	0.589755	IFN-gamma	15.5754	10.5301	9.62252	11.9094	3.20719	0.615836	1.10303	1.05169	0.923517	0.267693	0.0316476	IFN-gamma	13.3645	14.0906	2.24209	9.89907	6.64107	0.615836	1.10303	1.05169	0.923517	0.267693	0.147596	IFN-gamma
IFN-gamma	22.3389	15.2876	16.0343	17.8869	3.87355	19.4263	20.257	3.25428	14.3125	9.58572	0.558355	IFN-gamma	22.3389	15.2876	16.0343	17.8869	3.87355	1.05693	1.12006	1.02465	1.06721	0.0485292	0.017343	IFN-gamma	19.4263	20.257	3.25428	14.3125	9.58572	1.05693	1.12006	1.02465	1.06721	0.0485292	0.138185	IFN-gamma
IFN-gamma	18.6827	15.0536	11.6214	15.1192	3.5311	16.6918	16.939	2.94767	12.1928	8.0075	0.442806	IFN-gamma	18.6827	15.0536	11.6214	15.1192	3.5311	1.04381	1.07872	1.04202	1.05485	0.0206888	0.0203661	IFN-gamma	16.6918	16.939	2.94767	12.1928	8.0075	1.04381	1.07872	1.04202	1.05485	0.0206888	0.13729	IFN-gamma
TNF-alpha	20.7262	15.0024	13.6802	16.4696	3.74511	17.0667	17.868	3.26117	12.732	8.21173	0.432559	TNF-alpha	20.7262	15.0024	13.6802	16.4696	3.74511	0.978512	1.04581	1.00227	1.00887	0.0341302	0.019222	TNF-alpha	17.0667	17.868	3.26117	12.732	8.21173	0.978512	1.04581	1.00227	1.00887	0.0341302	0.131757	TNF-alpha
TNF-alpha	22.2543	12.0437	13.6317	15.9766	5.49435	19.1944	19.6924	3.42111	14.1026	9.25382	0.752601	TNF-alpha	22.2543	12.0437	13.6317	15.9766	5.49435	1.05494	1.07756	1.04702	1.05984	0.015846	0.0424629	TNF-alpha	19.1944	19.6924	3.42111	14.1026	9.25382	1.05494	1.07756	1.04702	1.05984	0.015846	0.134439	TNF-alpha
TNF-alpha	17.901	11.1844	11.9221	13.6691	3.68339	15.2985	16.0633	2.7827	11.3815	7.45659	0.629068	TNF-alpha	17.901	11.1844	11.9221	13.6691	3.68339	1.02961	1.05107	1.02813	1.03627	0.0128419	0.0272856	TNF-alpha	15.2985	16.0633	2.7827	11.3815	7.45659	1.02961	1.05107	1.02813	1.03627	0.0128419	0.137944	TNF-alpha
TNF-alpha	21.777	14.9596	15.6532	17.4633	3.75188	19.1704	19.4527	3.528	14.0504	9.11375	0.55187	TNF-alpha	21.777	14.9596	15.6532	17.4633	3.75188	0.933625	1.05339	1.06412	1.01704	0.0724425	0.0175423	TNF-alpha	19.1704	19.4527	3.528	14.0504	9.11375	0.933625	1.05339	1.06412	1.01704	0.0724425	0.132515	TNF-alpha
TNF-alpha	16.77	12.7437	11.4415	13.6517	2.77789	14.7764	15.3078	3.0818	11.0553	6.91039	0.498568	TNF-alpha	16.77	12.7437	11.4415	13.6517	2.77789	1.07067	1.03498	0.999894	1.03518	0.0353897	0.0154033	TNF-alpha	14.7764	15.3078	3.0818	11.0553	6.91039	1.07067	1.03498	0.999894	1.03518	0.0353897	0.127742	TNF-alpha
TNF-alpha	15.7095	14.3532	8.96984	13.0108	3.56471	13.9678	14.7364	5.35246	11.3522	5.21012	0.287683	TNF-alpha	15.7095	14.3532	8.96984	13.0108	3.56471	1.05084	1.0106	0.868119	0.976519	0.0960082	0.0265935	TNF-alpha	13.9678	14.7364	5.35246	11.3522	5.21012	1.05084	1.0106	0.868119	0.976519	0.0960082	0.0724076	TNF-alpha
Adenosine	15.0967	12.285	9.33579	12.2391	2.88073	12.6347	15.4879	5.5724	11.2317	5.10448	0.683947	Adenosine	15.0967	12.285	9.33579	12.2391	2.88073	0.995608	1.01186	1.15312	1.05353	0.0866282	0.0225581	Adenosine	12.6347	15.4879	5.5724	11.2317	5.10448	0.995608	1.01186	1.15312	1.05353	0.0866282	0.0766893	Adenosine
Adenosine	12.774	11.7927	10.1433	11.57	1.32941	12.6725	12.8711	2.98943	9.51103	5.64874	0.507109	Adenosine	12.774	11.7927	10.1433	11.57	1.32941	1.12884	1.12559	0.709281	0.987904	0.2413	0.00363458	Adenosine	12.6725	12.8711	2.98943	9.51103	5.64874	1.12884	1.12559	0.709281	0.987904	0.2413	0.112068	Adenosine
Adenosine	15.7935	10.4304	13.5839	13.2692	2.69536	14.9416	15.5568	3.52512	11.3412	6.77589	0.705039	Adenosine	15.7935	10.4304	13.5839	13.2692	2.69536	1.06245	1.07824	1.16728	1.10266	0.0565172	0.0160011	Adenosine	14.9416	15.5568	3.52512	11.3412	6.77589	1.06245	1.07824	1.16728	1.10266	0.0565172	0.12186	Adenosine
Adenosine	17.3105	13.0902	14.2991	14.8999	2.17338	16.4334	16.6355	3.75135	12.2734	7.38102	0.592441	Adenosine	17.3105	13.0902	14.2991	14.8999	2.17338	1.07315	1.12274	0.923222	1.0397	0.103879	0.00811443	Adenosine	16.4334	16.6355	3.75135	12.2734	7.38102	1.07315	1.12274	0.923222	1.0397	0.103879	0.116105	Adenosine
Adenosine	14.3207	12.8237	11.3196	12.8213	1.50058	13.6634	13.9621	3.08589	10.2371	6.19497	0.463185	Adenosine	14.3207	12.8237	11.3196	12.8213	1.50058	1.05871	1.11154	0.791242	0.987163	0.171717	0.00444351	Adenosine	13.6634	13.9621	3.08589	10.2371	6.19497	1.05871	1.11154	0.791242	0.987163	0.171717	0.117087	Adenosine
Adenosine	17.2541	16.6172	15.1844	16.3519	1.06005	17.1786	17.3776	3.93392	12.83	7.70491	0.459045	Adenosine	17.2541	16.6172	15.1844	16.3519	1.06005	1.03416	1.15139	1.20778	1.13111	0.0885661	0.00186974	Adenosine	17.1786	17.3776	3.93392	12.83	7.70491	1.03416	1.15139	1.20778	1.13111	0.0885661	0.120956	Adenosine
Gly-His-Lys acetate salt	16.2178	13.734	10.849	13.6003	2.68688	15.6758	16.1285	3.979	11.9277	6.88754	0.602921	Gly-His-Lys acetate salt	16.2178	13.734	10.849	13.6003	2.68688	1.07136	1.0283	1.13583	1.0785	0.0541197	0.0153809	Gly-His-Lys acetate salt	15.6758	16.1285	3.979	11.9277	6.88754	1.07136	1.0283	1.13583	1.0785	0.0541197	0.113559	Gly-His-Lys acetate salt
Gly-His-Lys acetate salt	13.9984	10.5441	12.402	12.3149	1.72877	13.1308	13.2197	3.06489	9.80513	5.83738	0.554229	Gly-His-Lys acetate salt	13.9984	10.5441	12.402	12.3149	1.72877	0.981146	1.02256	1.08826	1.03066	0.0540155	0.00790418	Gly-His-Lys acetate salt	13.1308	13.2197	3.06489	9.80513	5.83738	0.981146	1.02256	1.08826	1.03066	0.0540155	0.122978	Gly-His-Lys acetate salt
Gly-His-Lys acetate salt	15.6234	13.5868	13.6933	14.3012	1.14633	15.5077	15.8396	4.87856	12.0753	6.23475	0.576279	Gly-His-Lys acetate salt	15.6234	13.5868	13.6933	14.3012	1.14633	1.02467	1.06879	1.05534	1.0496	0.0226112	0.00258056	Gly-His-Lys acetate salt	15.5077	15.8396	4.87856	12.0753	6.23475	1.02467	1.06879	1.05534	1.0496	0.0226112	0.0922127	Gly-His-Lys acetate salt
Gly-His-Lys acetate salt	15.565	12.7037	9.62157	12.6301	2.97241	14.2008	14.3531	4.90381	11.1526	5.41213	0.506018	Gly-His-Lys acetate salt	15.565	12.7037	9.62157	12.6301	2.97241	1.0973	1.0808	1.08632	1.08814	0.00839948	0.0213258	Gly-His-Lys acetate salt	14.2008	14.3531	4.90381	11.1526	5.41213	1.0973	1.0808	1.08632	1.08814	0.00839948	0.0843312	Gly-His-Lys acetate salt
Gly-His-Lys acetate salt	15.3007	11.1498	12.4901	12.9802	2.1184	13.961	13.9149	3.89275	10.5895	5.79964	0.546458	Gly-His-Lys acetate salt	15.3007	11.1498	12.4901	12.9802	2.1184	0.926447	0.953896	1.09392	0.991422	0.0898238	0.0105633	Gly-His-Lys acetate salt	13.961	13.9149	3.89275	10.5895	5.79964	0.926447	0.953896	1.09392	0.991422	0.0898238	0.105903	Gly-His-Lys acetate salt
Gly-His-Lys acetate salt	12.9955	9.91093	8.95067	10.619	2.11334	6.59431	6.13925	6.61458	6.44938	0.26877	0.0727087	Gly-His-Lys acetate salt	12.9955	9.91093	8.95067	10.619	2.11334	0.546197	0.903682	0.642316	0.697398	0.184999	0.0162354	Gly-His-Lys acetate salt	6.59431	6.13925	6.61458	6.44938	0.26877	0.546197	0.903682	0.642316	0.697398	0.184999	0.00202344	Gly-His-Lys acetate salt
